# Supplementary material for: Discovery of novel replication proteins for large plasmids in cyanobacteria and their potential applications in genetic engineering
Source: Front Microbiol. 2024 Feb 14;15:1311290. doi: 10.3389/fmicb.2024.1311290 (PMC10899382; doi:10.3389/fmicb.2024.1311290)
Supplement: Supplementary file 2 [file Presentation_1.zip]

Archive with 20 entries (19 files):
- Supplementary Data_rev/
- Supplementary Data_rev/SD5_Q58352Mjannaschiicolored.pyc
- Supplementary Data_rev/SD6_p6031-1C-GFP.ape
- __MACOSX/Supplementary Data_rev/._SD6_p6031-1C-GFP.ape
- Supplementary Data_rev/.DS_Store
- __MACOSX/Supplementary Data_rev/._.DS_Store
- Supplementary Data_rev/SD10_p6090fusion-ST_mScarlet.ape
- __MACOSX/Supplementary Data_rev/._SD10_p6090fusion-ST_mScarlet.ape
- Supplementary Data_rev/SD8_p6090-ST.ape
- __MACOSX/Supplementary Data_rev/._SD8_p6090-ST.ape
- Supplementary Data_rev/SD3_Slr6090colored.pyc
- __MACOSX/Supplementary Data_rev/._SD3_Slr6090colored.pyc
- Supplementary Data_rev/SD2_Slr6031colored.pyc
- Supplementary Data_rev/SD4_A0A132Z0X2Efaeciumcolored.pyc
- Supplementary Data_rev/SD1_conservationTable_rev.xlsx
- __MACOSX/Supplementary Data_rev/._SD1_conservationTable_rev.xlsx
- Supplementary Data_rev/SD7_p6090-1C-GFP.ape
- __MACOSX/Supplementary Data_rev/._SD7_p6090-1C-GFP.ape
- Supplementary Data_rev/SD9_p6090fusion-ST.ape
- __MACOSX/Supplementary Data_rev/._SD9_p6090fusion-ST.ape
