# Supplementary material for: Discovery of novel replication proteins for large plasmids in cyanobacteria and their potential applications in genetic engineering
Source: Front Microbiol. 2024 Feb 14;15:1311290. doi: 10.3389/fmicb.2024.1311290 (PMC10899382; doi:10.3389/fmicb.2024.1311290)
Supplement: Supplementary file 2 [file Presentation_1.zip › Supplementary Data_rev/SD6_p6031-1C-GFP.ape]

LOCUS       p6031_1C_GFP            9296 bp    DNA        circular     01-AUG-2023
DEFINITION  .
ACCESSION   
VERSION     
SOURCE      .
  ORGANISM  .
COMMENT     
COMMENT     
COMMENT     ApEinfo:methylated:1
FEATURES             Location/Qualifiers
     rep_origin      3676..4358
                     /locus_tag="ColE origin"
                     /label="ColE origin"
                     /ApEinfo_label="ColE origin"
                     /ApEinfo_fwdcolor="#75d5ff"
                     /ApEinfo_revcolor="#75d5ff"
                     /ApEinfo_graphicformat="arrow_data {{0 1 2 0 0 -1} {} 0}
                     width 5 offset 0"
     misc_feature    5853..9218
                     /locus_tag="slr6031"
                     /label="slr6031"
                     /ApEinfo_label="slr6031"
                     /ApEinfo_fwdcolor="#28ff62"
                     /ApEinfo_revcolor="#02f503"
                     /ApEinfo_graphicformat="arrow_data {{0 0.5 0 1 2 0 0 -1 0
                     -0.5} {} 0} width 5 offset 0"
     promoter        1616..1651
                     /locus_tag="trc promoter"
                     /label="trc promoter"
                     /ApEinfo_label="trc promoter"
                     /ApEinfo_fwdcolor="#cccccb"
                     /ApEinfo_revcolor="#807f7f"
                     /ApEinfo_graphicformat="arrow_data {{0 1 2 0 0 -1} {} 0}
                     width 5 offset 0"
     misc_feature    1693..2406
                     /locus_tag="GFPmut2"
                     /label="GFPmut2"
                     /ApEinfo_label="GFPmut2"
                     /ApEinfo_fwdcolor="#29ff67"
                     /ApEinfo_revcolor="green"
                     /ApEinfo_graphicformat="arrow_data {{0 1 2 0 0 -1} {} 0}
                     width 5 offset 0"
     misc_feature    2505..3339
                     /locus_tag="Cm resistance gene"
                     /label="Cm resistance gene"
                     /ApEinfo_label="Cm resistance gene"
                     /ApEinfo_fwdcolor="#ff2f92"
                     /ApEinfo_revcolor="green"
                     /ApEinfo_graphicformat="arrow_data {{0 1 2 0 0 -1} {} 0}
                     width 5 offset 0"
     misc_feature    147..1229
                     /locus_tag="lacI"
                     /label="lacI"
                     /ApEinfo_label="lacI"
                     /ApEinfo_fwdcolor="#fefb00"
                     /ApEinfo_revcolor="green"
                     /ApEinfo_graphicformat="arrow_data {{0 1 2 0 0 -1} {} 0}
                     width 5 offset 0"
     misc_feature    5374..5821
                     /locus_tag="slr6033"
                     /label="slr6033"
                     /ApEinfo_label="slr6033"
                     /ApEinfo_fwdcolor="#90ff52"
                     /ApEinfo_revcolor="green"
                     /ApEinfo_graphicformat="arrow_data {{0 0.5 0 1 2 0 0 -1 0
                     -0.5} {} 0} width 5 offset 0"
     misc_feature    4630..5046
                     /locus_tag="slr6034"
                     /label="slr6034"
                     /ApEinfo_label="slr6034"
                     /ApEinfo_fwdcolor="#adff47"
                     /ApEinfo_revcolor="green"
                     /ApEinfo_graphicformat="arrow_data {{0 0.5 0 1 2 0 0 -1 0
                     -0.5} {} 0} width 5 offset 0"
ORIGIN
        1 CCAGGCATCA AATAAAACGA AAGGCTCAGT CGAAAGACTG GGCCTTTCGT TTTATCTGTT
       61 GTTTGTCGGT GAACGCTCTC TACTAGAGTC ACACTGGCTC ACCTTCGGGT GGGCCTTTCT
      121 GCGTTTATAC ATTAATTGCG TTGCGCTCAC TGCCCGCTTT CCAGTCGGGA AACCTGTCGT
      181 GCCAGCTGCA TTAATGAATC GGCCAACGCG CGGGGAGAGG CGGTTTGCGT ATTGGGCGCC
      241 AGGGTGGTTT TTCTTTTCAC CAGTGAGACG GGCAACAGCT GATTGCCCTT CACCGCCTGG
      301 CCCTGAGAGA GTTGCAGCAA GCGGTCCACG CTGGTTTGCC CCAGCAGGCG AAAATCCTGT
      361 TTGATGGTGG TTAACGGCGG GATATAACAT GAGCTGTCTT CGGTATCGTC GTATCCCACT
      421 ACCGAGATAT CCGCACCAAC GCGCAGCCCG GACTCGGTAA TGGCGCGCAT TGCGCCCAGC
      481 GCCATCTGAT CGTTGGCAAC CAGCATCGCA GTGGGAACGA TGCCCTCATT CAGCATTTGC
      541 ATGGTTTGTT GAAAACCGGA CATGGCACTC CAGTCGCCTT CCCGTTCCGC TATCGGCTGA
      601 ATTTGATTGC GAGTGAGATA TTTATGCCAG CCAGCCAGAC GCAGACGCGC CGAGACAGAA
      661 CTTAATGGGC CCGCTAACAG CGCGATTTGC TGGTGACCCA ATGCGACCAG ATGCTCCACG
      721 CCCAGTCGCG TACCGTCTTC ATGGGAGAAA ATAATACTGT TGATGGGTGT CTGGTCAGAG
      781 ACATCAAGAA ATAACGCCGG AACATTAGTG CAGGCAGCTT CCACAGCAAT GGCATCCTGG
      841 TCATCCAGCG GATAGTTAAT GATCAGCCCA CTGACGCGTT GCGCGAGAAG ATTGTGCACC
      901 GCCGCTTTAC AGGCTTCGAC GCCGCTTCGT TCTACCATCG ACACCACCAC GCTGGCACCC
      961 AGTTGATCGG CGCGAGATTT AATCGCCGCG ACAATTTGCG ACGGCGCGTG CAGGGCCAGA
     1021 CTGGAGGTGG CAACGCCAAT CAGCAACGAC TGTTTGCCCG CCAGTTGTTG TGCCACGCGG
     1081 TTGGGAATGT AATTCAGCTC CGCCATCGCC GCTTCCACTT TTTCCCGCGT TTTCGCAGAA
     1141 ACGTGGCTGG CCTGGTTCAC CACGCGGGAA ACGGTCTGAT AAGAGACACC GGCATACTCT
     1201 GCGACATCGT ATAACGTTAC TGGTTTCACA TTCACCACCC TGAATTGACT CTCTTCCGGG
     1261 CGCTATCATG CCATACCGCG AAAGGTTTTG CGCCATTCGA TGGTGTCCGG GATCTCGACG
     1321 CTCTCCCTTA TGCGACTCCT GCATTAGGAA GCAGCCCAGT AGTAGGTTGA GGCCGTTGAG
     1381 CACCGCCGCC GCAAGGAATG GTGCATGCAA GGAGATGGCG CCCAACAGTC CCCCGGCCAC
     1441 GGGGCCTGCC ACCATACCCA CGCCGAAACA AGCGCTCATG AGCCCGAAGT GGCGAGCCCG
     1501 ATCTTCCCCA TCGGTGATGT CGGCGATATA GGCGCCAGCA ACCGCACCTG TGGCGCCGGT
     1561 GATGCCGGCC ACGATGCGTC CGGCGTAGAG GATCGAGATC TCGGGTACCG AGCTGTTGAC
     1621 AATTAATCAT CCGGCTCGTA TAATGTGTGG AATTGTGAGC GGATAACAAT TTAGGAGGTT
     1681 ATCATGGAAT TCagtaaagg agaagaactt ttcactggag ttgtcccaat tcttgttgaa
     1741 ttagatggtg atgttaatgg gcacaaattt tctgtcagtg gagagggtga aggtgatgca
     1801 acatacggaa aacttaccct taaatttatt tgcactactg gaaaactacc tgttccatgg
     1861 ccaacacttg tcactacttt cgcgtatggt cttcaatgct ttgcgagata cccagatcat
     1921 atgaaacagc atgacttttt caagagtgcc atgcccgaag gttatgtaca ggaaagaact
     1981 atatttttca aagatgacgg gaactacaag acacgtgctg aagtcaagtt tgaaggtgat
     2041 acccttgtta atagaatcga gttaaaaggt attgatttta aagaagatgg aaacattctt
     2101 ggacacaaat tggaatacaa ctataactca cacaatgtat acatcatggc agacaaacaa
     2161 aagaatggaa tcaaagttaa cttcaaaatt agacacaaca ttgaagatgg aagcgttcaa
     2221 ctagcagacc attatcaaca aaatactcca attggcgatg gccctgtcct tttaccagac
     2281 aaccattacc tgtccacaca atctgccctt tcgaaagatc ccaacgaaaa gagagaccac
     2341 atggtccttc ttgagtttgt aacagctgct gggattacac atggcatgga tgaactatac
     2401 aaataaGCTT ACTAGTaata CTGCAGAGAG AATATAAAAA GCCAGATTAT TAATCCGGCT
     2461 TTTTTATTAT TTAGACGTCA GGTGGCACTT TTCGGGGAAA TGTGagaata aataaatcct
     2521 ggtgtccctg ttgataccgg gaagccctgg gccaactttt ggcgaaaatg agacgttgat
     2581 cggcacgtaa gaggttccaa ctttcaccat aatgaaataa gatcactacc gggcgtattt
     2641 tttgagttat cgagattttc aggagctaag gaagctaaaa tggagaaaaa aatcactgga
     2701 tataccaccg ttgatatatc ccaatggcat cgtaaagaac attttgaggc atttcagtca
     2761 gttgctcaat gtacctataa ccagaccgtt cagctggata ttacggcctt tttaaagacc
     2821 gtaaagaaaa ataagcacaa gttttatccg gcctttattc acattcttgc ccgcctgatg
     2881 aatgctcatc cggaattccg tatggcaatg aaagacggtg agctggtgat atgggatagt
     2941 gttcaccctt gttacaccgt tttccatgag caaactgaaa cgttttcatc gctctggagt
     3001 gaataccacg acgatttccg gcagtttcta cacatatatt cgcaagatgt ggcgtgttac
     3061 ggtgaaaacc tggcctattt ccctaaaggg tttattgaga atatgttttt cgtctcagcc
     3121 aatccctggg tgagtttcac cagttttgat ttaaacgtgg ccaatatgga caacttcttc
     3181 gcccccgttt tcaccatggg caaatattat acgcaaggcg acaaggtgct gatgccgctg
     3241 gcgattcagg ttcatcatgc cgtttgtgat ggcttccatg tcggcagaat gcttaatgaa
     3301 ttacaacagt actgcgatga gtggcagggc ggggcgtaaC AACATACGAG CCGGAAGCAT
     3361 AAAGTGTAAA GCCTGGGGTG CCTAATGAGT GAGCTAACTC ACATTAATTG CGTTGCGCTC
     3421 ACTGCCCGCT TTCCAGTCGG GAAACCTGTC GTGCCAGCTG CATTAATGAA TCGGCCAACG
     3481 CGCGGGGAGA GGCGGTTTGC GTATTGGGCG CTCTTCCGCT TCCTCGCTCA CTGACTCGCT
     3541 GCGCTCGGTC GTTCGGCTGC GGCGAGCGGT ATCAGCTCAC TCAAAGGCGG TAATACGGTT
     3601 ATCCACAGAA TCAGGGGATA ACGCAGGAAA GAACATGTGA GCAAAAGGCC AGCAAAAGGC
     3661 CAGGAACCGT AAAAAGGCCG CGTTGCTGGC GTTTTTCCAT AGGCTCCGCC CCCCTGACGA
     3721 GCATCACAAA AATCGACGCT CAAGTCAGAG GTGGCGAAAC CCGACAGGAC TATAAAGATA
     3781 CCAGGCGTTT CCCCCTGGAA GCTCCCTCGT GCGCTCTCCT GTTCCGACCC TGCCGCTTAC
     3841 CGGATACCTG TCCGCCTTTC TCCCTTCGGG AAGCGTGGCG CTTTCTCAAT GCTCACGCTG
     3901 TAGGTATCTC AGTTCGGTGT AGGTCGTTCG CTCCAAGCTG GGCTGTGTGC ACGAACCCCC
     3961 CGTTCAGCCC GACCGCTGCG CCTTATCCGG TAACTATCGT CTTGAGTCCA ACCCGGTAAG
     4021 ACACGACTTA TCGCCACTGG CAGCAGCCAC TGGTAACAGG ATTAGCAGAG CGAGGTATGT
     4081 AGGCGGTGCT ACAGAGTTCT TGAAGTGGTG GCCTAACTAC GGCTACACTA GAAGGACAGT
     4141 ATTTGGTATC TGCGCTCTGC TGAAGCCAGT TACCTTCGGA AAAAGAGTTG GTAGCTCTTG
     4201 ATCCGGCAAA CAAACCACCG CTGGTAGCGG TGGTTTTTTT GTTTGCAAGC AGCAGATTAC
     4261 GCGCAGAAAA AAAGGATCTC AAGAAGATCC TTTGATCTTT TCTACGGGGT CTGACGCTCA
     4321 GTGGAACGAA AACTCACGTT AAGGGATTTT GGTCATGAGA TTATCAAAAA GGATCTTCAC
     4381 CTAGATCCTT TTAAATTAAA AATGAAGTTT TAAATCAATC TAAAGTATAT ATGAGTAAAC
     4441 TTGGTCTGAC AGGAAAAAAG AGATTTTTCT GATTTAGTTG AGGCCCTGCT ATCTGAATGG
     4501 TTGAGTAATC AATAAAGCAA GTACGCAAGT CAGTGGATAG TCACAATTGA AAAACCTTGG
     4561 CTTCAAAAGC TTCTACGCAA GTCAGCGATT ATTCGTCAAC TTGCATACGC AACAGGGCAA
     4621 GTTATTTTAC TAGGGGTTTG TGTTCAATCC ACCAATCCGA CGTAAATCTT GTGGGCCAAA
     4681 TGACCAGGGC AATAATTCAG CCATTGATAG CGGCCCGGTG GGGGTCATAA CTTGTAATTC
     4741 CTTACCGCCA TGCTCCAACA AAACCTGACG ACAGCGGCCA CAGGGAGCAA GATAATTATC
     4801 CTGACTATCA ACACAGACCA CTGCCAGTAA ACGTCCCCCG CCAGTAGCTA TCAAATGGGA
     4861 AACCAAACCA CACTCGGCAC AAAGGGTTAA GCCATAGGAG GCATTTTCGA CATTACAACC
     4921 AACAACAATT CGCCCGTCAT CCACGAGTCC TGCCGCCCCC ACTAAAAAAT GAGAATAGGG
     4981 GGCATAGGCA TTTTGTCGAA CCTCAATGGC AGATCGATGT AACTGCTCCC AACAAATATC
     5041 AACCATTGGC AAAACCCCGA ATTATCCGTT GGTGACTTTA CTGTACTTTC TAGCTATCCA
     5101 ACAGTCTCAA AAAAATTACC AGGGGTTTCG AGAATAAAAC GGATTCTTCC AATGTAGTCA
     5161 AAAAGCATTT ATGGCAACTG ACTAAACATC CAAAAGTCCA AGTACGCAAA TATTTGGTAA
     5221 TTCGCATACG CATCAGGCTA CAAACTCAAC TAGGTGAAAG TTCAGTTCAT CCAACAAAGA
     5281 TCAGGTAACA GTCTCCAAAA ATTACTAGGG GCTAATTATG CAATCCACAC CAGTCCATCG
     5341 GAAGAGGCTA ACCGATCGCC GTTGTGGGGT CAATTAGTCC GTTGCCTTGC CAAGATATTG
     5401 CAGAATGAGG ATTACATCCA CTTTCTTTCT ATCCCATTCC TGCACCATAT CAAGCTTATC
     5461 CTTGGGAATA TAGGCGGAGC GTTTAACCCG TTTCCCCTTC AGTTCAAGCT CATAGTGATA
     5521 GTAGTACTGC TCATAGGATT TCTTACCGGA GCGGGTCTGT TTTTCGCAAT AGTACAGTCG
     5581 GATATAACCA CTACCCTGAC CCCTAGATCG CCGGCGGCGT ACTTCTGGTA AGGGCCATCG
     5641 AAGTTTTATT TTCACCCTGG GGCCAGTGGT GCTGGAGGAT GGTGTGACAG TCGGGGTCAA
     5701 TTTCAACAAA CTGAGTTGTT TGTATTTTTC CTCTGGTTTG TTCTGCGGCC AGGGTGAATC
     5761 CCCCACATCC GGCAAATAGG TCGAGGTGTT TAAGGGTTCC ATGGCTAAAA CTCCTTTTCA
     5821 TATTGAGGTT TGCAGTTTAG TTAAAAAACA AGTCAAACAG GGGCCGGGGG ACCAGTATCA
     5881 AGGAAAGACC AGAAAGTTGC CAGGATAGTA GAGCGTAAAC GCTGGGGCAA AGTGGGTAAA
     5941 TAGTCCTCGG CAAAGGATCG CCAACCGACA ATTTGGATAA TTTCCACCAC TTCGGCGATC
     6001 GCCTCTGGGA GGTCAATTCC TAGTAAAGCC AAAATTTCCG GCGGCAGATC CTCCAGGTGG
     6061 GAACCGAGCC TTATAGGGGG TTTATAAGAG GAACTTCCCA GTTCAGTTGT ATCCAGTAAT
     6121 GTCTTGGTAA CTTTAGTGAG GGTAGCTCCA GCATTGGTCA ACACATCGGT CACATTGCGA
     6181 CGACTGCAAC CCAGCTTTTC GGCAATGGCA CTGCCGGTGG TGAAGCCAGA ACGGATCGCC
     6241 TCGACAATAT GCCAGCGGGC AATCTGGGAA CGATCGCCAG CGTGGGGGGT AATTTCAAAA
     6301 CCATGGAGAC AAACATAGTC CGCCCCAAAT TTCTTGACCC AACTTAGGTC ATGGATGGCA
     6361 TTGTGCTGGG GGTCGCCGGT GACAATGAAA TGGGTAAATT GCTGGCGGGG GTAGCGGTTA
     6421 GCCCGTTGAC GACCAAAGTT TTGCAGGACT TCCCTTTGGG AGCGGCGGTG GTAATGTTCC
     6481 TCAAAATCTT CAATTTGTCC GCCAGTGGCC AGGAATTGGG CCTTGATGGC CCCCAGGTTA
     6541 GGCAGGGGTA AACCACAGGA GAGCATCTGG GGCTGACCCT CAAATTGATT ACTACCCCGA
     6601 CTATCCCGAT ACCATTGCCC CTCCGCCAAT AGGGTTTCCA GTTGGGCCTT GTAGGTGAGC
     6661 ACTGGCATGG GGCCATAGGC TTGGAATAAT GCGTCTTTGA CGGCGATCGC CTTTTCCATG
     6721 GCCTTGTCAC TGGGTCGGGA GCTACCCCAC CCCGGCAACA CAATTTGCAC AACCTTGAGA
     6781 TTCTGGAAAG GTTTTTCCGT TTTCCGTTTG ATTACTTTCA CCTCGTCCTT GGCCAGGTTG
     6841 AGCAAACAGG CAAAATCCGC CCCATTGTTG GTGGCATCCA GGGCAATCAC ATAATCAGCA
     6901 TCCCGAATGG GGGCCAACTC GTGACGGCGA TCGATGGTGA GCAGCAGATT TTGGGGAAAC
     6961 AATTGGATTT GGACAGAGGC CTGGCCATGG AGGCAACGGA GTAGATGAAT TAGGCCATTG
     7021 CTGGGTAATT CCTGGAGTTT TTCCTCCGTT ATTTTCGTCG CTTCCCCCAC AGCGTATTGA
     7081 TTACTGCGGC GGAACTGGCC CTTGAGTTTG GCGGTTTCCT TCGCCGTTAA ACCTGCAAAA
     7141 ACTTCCTGGT TATCCTTGAA GGTGGCCAAG GTGGGAGCTG GAAAAATATC AAATAAGTCC
     7201 CGTTCCCGTT GCTCCAGTAG GGTAATTAGT TCCCCCAGTA GTTCTTGGTT AAGCTCTTGG
     7261 CTATGGTTAA GCACATCAGC GGTGTCCAGG CCCAACTTGG GAGCGTCAGC CATTAACCCT
     7321 TCTAGCAGAG ATGCTATTTG ATCCAGAATA TTTTTTTGGG CAGATGATAA CTGGGAGTGG
     7381 CGACGATGGT AGGCAATTTC TTGGTCTAGC TCCCCAATAT TGGTATTGAT GGTTTTGGTG
     7441 GGTTGCTCCT CCGCCGGTTC ATCCCAAATC ACCACGGTCA GTTGATTTTC CCCTTTAGCG
     7501 GGAATTTGGC TGGGGTGACA GCGAATAATT TGGTGTTGCA GGGCTAAGCG CCGTTGCTGG
     7561 CGGAACATAC CGGGGTCAGT ACCACAGTAG TTAAAAGCTG GGCAGGAGTG ACAAATGGGA
     7621 TTATGTTTAC CGCCCTGGTG GGGGTTATAG CCCTTTTCCG CCACCTGGTT AAACTGCCTA
     7681 GAACGGATAC AGTTAGCCGC TTCCTCTAGC TCCCCATGGG GAAAATACCG GTCTCCATGG
     7741 CGGGTGGGCA TGGCTTGAAT GGCGGTTAAA GCCTCCACCG TGGGTTGCCG GTAGGAATGG
     7801 GAAGTCAGAT AAATCTTGAT TTCCTGCTCT GGATGCAATG TTTCCAGTCG ATGTAACAGG
     7861 GCCTTAGCCA GGGGGACAAT GGCATGGGAC TTACCATCCC CAGTCCAGGA AGCATCGAGA
     7921 ACGTAGCGAT TTTTTTCTAG CTGTTTAATT AGGGCATCAA CCCGGTCTCC GGTGAACAGT
     7981 TCCCCCCCAA TCACAGGAGC ACCAAAGCCC TGGGGTTTAA CCCGTTTGAC CTGCTTAGTA
     8041 ATCCAGTCGG CAAACTGTTC TACTTTGCTT TTGGGTCGTT GGGGACAGTA ACTAAGAAAT
     8101 TGTTCAGGGG AGATAAACTC AACCAGGCGA TCGCCCGCTA TCTCGTCAAT GTCGCCATCA
     8161 GCTTTGGTAA ATTGTCCCCA CCAGGCAACG GTGACGGGGT TGGTTAGGGT TGCTAAGGTT
     8221 TCGCCATGGG AACGGCTTAT CCGGGCATCC TGAACACTTC CCCCATCGGG AATCAGAACT
     8281 AATTGAGCAT CGGGATTAAG GTTGGTGATT ATCTCCTTAA GGGTTTCGGG GGACTGTAAA
     8341 AACTGGTAGC CACTGAATCC AATGACAGGG AATTCCAAGC GATTGGCGGC GGCGGGGGCC
     8401 TTAAACTCTA ATCCCTCACA CAATCCGATC CGTTGGGGTT TGGCGGTGCT GGCCAGTCCA
     8461 CCGGGCCAAA ACAGTCCTAT GGGGTTTTCC CCGTTAGCCA GGTGGGGAGT GATACCTCGC
     8521 TTCTTACTGC TAAGCCAAAC ATATTTAGGG TTGCCAGTGG TCTTATGGTC TGGGTCGTGT
     8581 AGCCGCATTG CTATCAATCG ACCAAGATGG TCAGGAACCA CCTCTAAAAT CCCATCCCAA
     8641 CCGTTGTTTA GTTGGTTACC TAACTTCGAT ACCCCGGCAA GGTTAACGTG GGCAGGTTGG
     8701 GCTAATTTCT GCCACCTCTT AACAGAACGA CAGCGGTCAA TAATTTCTGG GGGAACGCTC
     8761 CGGTTTTCCA GGTAACGGCG AGCTCCATCG GTCAAAGTGA GTTGGCTGAG GATGCCCCTT
     8821 ATTTCAGCAT CCCGACGATC CGGGTCTAGG CATTTCTCTA GCCGTTGCCG TTCAATTTCT
     8881 CGGTTTCTGG TTTCCCTCTC CTCCTTCCTT TTTTCCCAGG CTTGTCGGTC AAAATCACCA
     8941 TCCTTGCGGG GGTAATGAAC ACCCCAAAGT CCATTCTCAC TGGGTTTGAC GTAGCGATAA
     9001 TCGGGATGAC CATCTCCGTC GGGGAAAGTC ATGCACAGTA CCCCACCATC GGCTATGGTG
     9061 CGGCAATTGC CATTGGTTTT AGCGCAGACT GGGCAAGGAT TGTGGCGGCT GGTGGGTTGT
     9121 AATTTGTTCT GCCCAAAGCT GGAATGGTTC GGGTTATTGA CTAGGAGGGG GGAGAATGCG
     9181 CTAGAATAGG CCCCGTGTGA AGTTTTATAA TGCTTCATCT CAGAAGCCTC CTTCCCTTTG
     9241 GTTGCTTCTT GCTCTCCCAA AGAGCACAAA CATCGATTCT TTCTAGATAC GCATCC
//
