# Supplementary material for: Discovery of novel replication proteins for large plasmids in cyanobacteria and their potential applications in genetic engineering
Source: Front Microbiol. 2024 Feb 14;15:1311290. doi: 10.3389/fmicb.2024.1311290 (PMC10899382; doi:10.3389/fmicb.2024.1311290)
Supplement: Supplementary file 2 [file Presentation_1.zip › Supplementary Data_rev/SD10_p6090fusion-ST_mScarlet.ape]

LOCUS       p6090fusion_ST_m        8733 bp    DNA        circular     26-NOV-2023
DEFINITION  .
ACCESSION   
VERSION     
SOURCE      .
  ORGANISM  .
COMMENT     
COMMENT     ApEinfo:methylated:1
FEATURES             Location/Qualifiers
     misc_feature    5360..8655
                     /locus_tag="slr6090-slr6031 fusion"
                     /label="slr6090-slr6031 fusion"
                     /ApEinfo_label="slr6090-slr6031 fusion"
                     /ApEinfo_fwdcolor="#f7ffc7"
                     /ApEinfo_revcolor="green"
                     /ApEinfo_graphicformat="arrow_data {{0 0.5 0 1 2 0 0 -1 0
                     -0.5} {} 0} width 5 offset 0"
     misc_feature    complement(3182..3864)
                     /locus_tag="ColE origin"
                     /label="ColE origin"
                     /ApEinfo_label="ColE origin"
                     /ApEinfo_fwdcolor="#c8d8ff"
                     /ApEinfo_revcolor="#9ed0ff"
                     /ApEinfo_graphicformat="arrow_data {{0 1 2 0 0 -1} {} 0}
                     width 5 offset 0"
     misc_feature    5360..6291
                     /locus_tag="slr6031"
                     /label="slr6031"
                     /ApEinfo_label="slr6031"
                     /ApEinfo_fwdcolor="#28ff62"
                     /ApEinfo_revcolor="#02f503"
                     /ApEinfo_graphicformat="arrow_data {{0 0.5 0 1 2 0 0 -1 0
                     -0.5} {} 0} width 5 offset 0"
     misc_feature    155..1129
                     /locus_tag="SpecR"
                     /label="SpecR"
                     /ApEinfo_label="SpecR"
                     /ApEinfo_fwdcolor="#ff90f7"
                     /ApEinfo_revcolor="green"
                     /ApEinfo_graphicformat="arrow_data {{0 1 2 0 0 -1} {} 0}
                     width 5 offset 0"
     misc_feature    4881..5328
                     /locus_tag="slr6033"
                     /label="slr6033"
                     /ApEinfo_label="slr6033"
                     /ApEinfo_fwdcolor="#90ff52"
                     /ApEinfo_revcolor="green"
                     /ApEinfo_graphicformat="arrow_data {{0 0.5 0 1 2 0 0 -1 0
                     -0.5} {} 0} width 5 offset 0"
     misc_feature    48..154
                     /locus_tag="oriT"
                     /label="oriT"
                     /ApEinfo_label="oriT"
                     /ApEinfo_fwdcolor="cyan"
                     /ApEinfo_revcolor="green"
                     /ApEinfo_graphicformat="arrow_data {{0 1 2 0 0 -1} {} 0}
                     width 5 offset 0"
     misc_feature    4137..4553
                     /locus_tag="slr6034"
                     /label="slr6034"
                     /ApEinfo_label="slr6034"
                     /ApEinfo_fwdcolor="#adff47"
                     /ApEinfo_revcolor="green"
                     /ApEinfo_graphicformat="arrow_data {{0 0.5 0 1 2 0 0 -1 0
                     -0.5} {} 0} width 5 offset 0"
     misc_feature    complement(6292..8655)
                     /locus_tag="slr6090"
                     /label="slr6090"
                     /ApEinfo_label="slr6090"
                     /ApEinfo_fwdcolor="#8bfffb"
                     /ApEinfo_revcolor="#a4eaf4"
                     /ApEinfo_graphicformat="arrow_data {{0 1 2 0 0 -1} {} 0}
                     width 5 offset 0"
     misc_feature    1716..2414
                     /locus_tag="mScarlet"
                     /label="mScarlet"
                     /ApEinfo_label="mScarlet"
                     /ApEinfo_fwdcolor="#ffb134"
                     /ApEinfo_revcolor="green"
                     /ApEinfo_graphicformat="arrow_data {{0 0.5 0 1 2 0 0 -1 0
                     -0.5} {} 0} width 5 offset 0"
ORIGIN
        1 ccaggcatca aataaagacg tcaggtggca cttttcgggg aaatgtgGCC AGCCTCGCAG
       61 AGCAGGATTC CCGTTGAGCA CCGCCAGGTG CGAATAAGGG ACAGTGAAGA AGGAACACCC
      121 GCTCGCGGGT GGGCCTACTT CACCTATCCT GCCCcgcagc ggtggtaacg gcgcagtggc
      181 ggttttcatg gcttgttatg actgtttttt tggggtacag tctatgcctc gggcatccaa
      241 gcagcaagcg cgttacgccg tgggtcgatg tttgatgtta tggagcagca acgatgttac
      301 gcagcagggc agtcgcccta aaacaaagtt aaacatcatg agggaagcgg tgatcgccga
      361 agtatcgact caactatcag aggtagttgg cgtcatcgag cgccatctcg aaccgacgtt
      421 gctggccgta catttgtacg gctccgcagt ggatggcggc ctgaagccac acagtgatat
      481 tgatttgctg gttacggtga ccgtaaggct tgatgaaaca acgcggcgag ctttgatcaa
      541 cgaccttttg gaaacttcgg cttcccctgg agagagcgag attctccgcg ctgtagaagt
      601 caccattgtt gtgcacgacg acatcattcc gtggcgttat ccagctaagc gcgaactgca
      661 atttggagaa tggcagcgca atgacattct tgcaggtatc ttcgagccag ccacgatcga
      721 cattgatctg gctatcttgc tgacaaaagc aagagaacat agcgttgcct tggtaggtcc
      781 agcggcggag gaactctttg atccggttcc tgaacaggat ctatttgagg cgctaaatga
      841 aaccttaacg ctatggaact cgccgcccga ctgggctggc gatgagcgaa atgtagtgct
      901 tacgttgtcc cgcatttggt acagcgcagt aaccggcaaa atcgcgccga aggatgtcgc
      961 tgccgactgg gcaatggagc gcctgccggc ccagtatcag cccgtcatac ttgaagctag
     1021 acaggcttat cttggacaag aagaagatcg cttggcctcg cgcgcagatc agttggaaga
     1081 atttgtccac tacgtgaaag gcgagatcac caaggtagtc ggcaaataag tcgacctgca
     1141 ggcatgcaag cttggacctg tagagaagag tccctgaata tcaaaatggt gggataaaaa
     1201 gctcaaaaag gaaagtaggc tgtggttccc taggcaacag tcttccctac cccactggaa
     1261 actaaaaaaa cgagaaaagt tcgcaccgaa catcaattgc ataattttag ccctaaaaca
     1321 taagctgaac gaaactggtt gtcttccctt cccaatccag gacaatctga gaatcccctg
     1381 caacattact taacaaaaaa gcaggaataa aattaacaag atgtaacaga cataagtccc
     1441 atcaccgttg tataaagtta actgtgggat tgcaaaagca ttcaagccta ggcgctgagc
     1501 tgtttgagca tcccggtggc ccttgtcgct gcctccgtgt ttctccctgg atttatttag
     1561 gtaatatctc tcataaatcc ccgggtagtt aacgaaagtt aatggagatc agtaacaata
     1621 actctagggt cattactttg gactccctca gtttatccgg gggaattgtg tttaagaaaa
     1681 tcccaactca taaagtcaag taggagatta attcaatggt tagcaagggt gaggctgtca
     1741 ttaaggagtt catgcgcttt aaagtccaca tggaaggttc catgaacggc cacgagttcg
     1801 aaattgaggg cgagggtgaa ggtcgcccct acgaaggcac tcagaccgcc aaattaaagg
     1861 tgaccaaagg cgggccgctc ccctttagtt gggatatcct cagtccccag ttcatgtacg
     1921 ggagtcgggc cttcaccaag cacccggctg atattcccga ctactataaa caatcctttc
     1981 cggaaggttt taagtgggaa cgtgtgatga attttgaaga cggtggcgcc gtaaccgtca
     2041 cacaagacac aagcctcgaa gacggcaccc tgatttataa ggtaaaactg cgtggcacca
     2101 actttccacc tgacggcccc gtcatgcaaa aaaaaacgat gggctgggaa gcctctaccg
     2161 aacggctgta tcctgaagat ggagtgttga aaggtgatat caagatggca ctccggttaa
     2221 aagatggggg gcgctacttg gcggatttta aaaccactta caaagcgaaa aaacccgtgc
     2281 agatgccagg agcgtataat gttgatcgca aattggatat cacgtcgcat aatgaagatt
     2341 atacggtggt tgaacaatat gaacgctctg aaggacggca ttcgaccggg gggatggatg
     2401 aactttataa ataagaacca aagacaaata acaatgctgg ttgctgtttt ggcggatgag
     2461 agaagatttt cagcctgata cagattaaat cagaacgcag aagcggtctg ataaaacaga
     2521 atttgcctgg cggcagtagc gcggtggtcc cacctgaccc catgccgaac tcagaagtga
     2581 aacgccgtag cgccgatggt agtgtggggt ctccccatgc gagagtaggg aactgccagg
     2641 catcaaataa aacgaaaggc tcagtcgaaa gactgggcct ttcgttttat ctgttgtttg
     2701 tcggtgaacg ctctcctgag taggacaaat ccgccgggag cggatttgaa cgttgcgaag
     2761 caacggcccg gagggtggcg ggcaggacgc ccgccataaa ctgccaggca tcaaattaag
     2821 cagaaggcca tcctgacgga tggcccaaca tacgagccgg aagcataaag tgtaaagcct
     2881 ggggtgccta atgagtgagc taactcacat taattgcgtt gcgctcactg cccgctttcc
     2941 agtcgggaaa cctgtcgtgc cagctgcatt aatgaatcgg ccaacgcgcg gggagaggcg
     3001 gtttgcgtat tgggcgctct tccgcttcct cgctcactga ctcgctgcgc tcggtcgttc
     3061 ggctgcggcg agcggtatca gctcactcaa aggcggtaat acggttatcc acagaatcag
     3121 gggataacgc aggaaagaac atgtgagcaa aaggccagca aaaggccagg aaccgtaaaa
     3181 aggccgcgtt gctggcgttt ttccataggc tccgcccccc tgacgagcat cacaaaaatc
     3241 gacgctcaag tcagaggtgg cgaaacccga caggactata aagataccag gcgtttcccc
     3301 ctggaagctc cctcgtgcgc tctcctgttc cgaccctgcc gcttaccgga tacctgtccg
     3361 cctttctccc ttcgggaagc gtggcgcttt ctcaatgctc acgctgtagg tatctcagtt
     3421 cggtgtaggt cgttcgctcc aagctgggct gtgtgcacga accccccgtt cagcccgacc
     3481 gctgcgcctt atccggtaac tatcgtcttg agtccaaccc ggtaagacac gacttatcgc
     3541 cactggcagc agccactggt aacaggatta gcagagcgag gtatgtaggc ggtgctacag
     3601 agttcttgaa gtggtggcct aactacggct acactagaag gacagtattt ggtatctgcg
     3661 ctctgctgaa gccagttacc ttcggaaaaa gagttggtag ctcttgatcc ggcaaacaaa
     3721 ccaccgctgg tagcggtggt ttttttgttt gcaagcagca gattacgcgc agaaaaaaag
     3781 gatctcaaga agatcctttg atcttttcta cggggtctga cgctcagtgg aacgaaaact
     3841 cacgttaagg gattttggtc atgagattat caaaaaggat cttcacctag atccttttaa
     3901 attaaaaatg aagttttaaa tcaatctaaa gtatatatga gtaaacttgg tctgacagGG
     3961 AAAAAAGAGA TTTTTCTGAT TTAGTTGAGG CCCTGCTATC TGAATGGTTG AGTAATCAAT
     4021 AAAGCAAGTA CGCAAGTCAG TGGATAGTCA CAATTGAAAA ACCTTGGCTT CAAAAGCTTC
     4081 TACGCAAGTC AGCGATTATT CGTCAACTTG CATACGCAAC AGGGCAAGTT ATTTTACTAG
     4141 GGGTTTGTGT TCAATCCACC AATCCGACGT AAATCTTGTG GGCCAAATGA CCAGGGCAAT
     4201 AATTCAGCCA TTGATAGCGG CCCGGTGGGG GTCATAACTT GTAATTCCTT ACCGCCATGC
     4261 TCCAACAAAA CCTGACGACA GCGGCCACAG GGAGCAAGAT AATTATCCTG ACTATCAACA
     4321 CAGACCACTG CCAGTAAACG TCCCCCGCCA GTAGCTATCA AATGGGAAAC CAAACCACAC
     4381 TCGGCACAAA GGGTTAAGCC ATAGGAGGCA TTTTCGACAT TACAACCAAC AACAATTCGC
     4441 CCGTCATCCA CGAGTCCTGC CGCCCCCACT AAAAAATGAG AATAGGGGGC ATAGGCATTT
     4501 TGTCGAACCT CAATGGCAGA TCGATGTAAC TGCTCCCAAC AAATATCAAC CATTGGCAAA
     4561 ACCCCGAATT ATCCGTTGGT GACTTTACTG TACTTTCTAG CTATCCAACA GTCTCAAAAA
     4621 AATTACCAGG GGTTTCGAGA ATAAAACGGA TTCTTCCAAT GTAGTCAAAA AGCATTTATG
     4681 GCAACTGACT AAACATCCAA AAGTCCAAGT ACGCAAATAT TTGGTAATTC GCATACGCAT
     4741 CAGGCTACAA ACTCAACTAG GTGAAAGTTC AGTTCATCCA ACAAAGATCA GGTAACAGTC
     4801 TCCAAAAATT ACTAGGGGCT AATTATGCAA TCCACACCAG TCCATCGGAA GAGGCTAACC
     4861 GATCGCCGTT GTGGGGTCAA TTAGTCCGTT GCCTTGCCAA GATATTGCAG AATGAGGATT
     4921 ACATCCACTT TCTTTCTATC CCATTCCTGC ACCATATCAA GCTTATCCTT GGGAATATAG
     4981 GCGGAGCGTT TAACCCGTTT CCCCTTCAGT TCAAGCTCAT AGTGATAGTA GTACTGCTCA
     5041 TAGGATTTCT TACCGGAGCG GGTCTGTTTT TCGCAATAGT ACAGTCGGAT ATAACCACTA
     5101 CCCTGACCCC TAGATCGCCG GCGGCGTACT TCTGGTAAGG GCCATCGAAG TTTTATTTTC
     5161 ACCCTGGGGC CAGTGGTGCT GGAGGATGGT GTGACAGTCG GGGTCAATTT CAACAAACTG
     5221 AGTTGTTTGT ATTTTTCCTC TGGTTTGTTC TGCGGCCAGG GTGAATCCCC CACATCCGGC
     5281 AAATAGGTCG AGGTGTTTAA GGGTTCCATG GCTAAAACTC CTTTTCATAT TGAGGTTTGC
     5341 AGTTTAGTTA AAAAACAAGT CAAACAGGGG CCGGGGGACC AGTATCAAGG AAAGACCAGA
     5401 AAGTTGCCAG GATAGTAGAG CGTAAACGCT GGGGCAAAGT GGGTAAATAG TCCTCGGCAA
     5461 AGGATCGCCA ACCGACAATT TGGATAATTT CCACCACTTC GGCGATCGCC TCTGGGAGGT
     5521 CAATTCCTAG TAAAGCCAAA ATTTCCGGCG GCAGATCCTC CAGGTGGGAA CCGAGCCTTA
     5581 TAGGGGGTTT ATAAGAGGAA CTTCCCAGTT CAGTTGTATC CAGTAATGTC TTGGTAACTT
     5641 TAGTGAGGGT AGCTCCAGCA TTGGTCAACA CATCGGTCAC ATTGCGACGA CTGCAACCCA
     5701 GCTTTTCGGC AATGGCACTG CCGGTGGTGA AGCCAGAACG GATCGCCTCG ACAATATGCC
     5761 AGCGGGCAAT CTGGGAACGA TCGCCAGCGT GGGGGGTAAT TTCAAAACCA TGGAGACAAA
     5821 CATAGTCCGC CCCAAATTTC TTGACCCAAC TTAGGTCATG GATGGCATTG TGCTGGGGGT
     5881 CGCCGGTGAC AATGAAATGG GTAAATTGCT GGCGGGGGTA GCGGTTAGCC CGTTGACGAC
     5941 CAAAGTTTTG CAGGACTTCC CTTTGGGAGC GGCGGTGGTA ATGTTCCTCA AAATCTTCAA
     6001 TTTGTCCGCC AGTGGCCAGG AATTGGGCCT TGATGGCCCC CAGGTTAGGC AGGGGTAAAC
     6061 CACAGGAGAG CATCTGGGGC TGACCCTCAA ATTGATTACT ACCCCGACTA TCCCGATACC
     6121 ATTGCCCCTC CGCCAATAGG GTTTCCAGTT GGGCCTTGTA GGTGAGCACT GGCATGGGGC
     6181 CATAGGCTTG GAATAATGCG TCTTTGACGG CGATCGCCTT TTCCATGGCC TTGTCACTGG
     6241 GTCGGGAGCT ACCCCACCCC GGCAACACAA TTTGCACAAC CTTGAGATTC TCCGTTCCTT
     6301 TTGCTCCAGT AGGGTGATCA GTTCCCCTAG TAGGTCTTGG TTGAGATCTT TGACCTGGTT
     6361 AAGCACCTCA GCAGTGTCCA GGCCCAACTT GGGAGCACCA GCCATTAACC TTTCCAGCAG
     6421 AGATGCCATT TCATCGAGAA TATCTTTCTG GGCATCCGAC AACTGGGAGT GGCGACGGTG
     6481 GTAGGCAATT TCCTGGTCTA GCTCCCCAAT ATTGGTATTG ATGGTTTTGG TGGGTTGCTC
     6541 CTCCGCCGGT TCATCCCAAA TCACCACAGT GAGTTGATTT TCCCCTTTAG CGGGAATTTG
     6601 GCTGGGGTGA CAACGGATAA TTTGGTGTTG CAGGGCTAAG CGTCGTTGCT GGCGGAACAT
     6661 ACCGGGGTCA GTGCCACAGT AGTTAAAAGC TGGGCAGGAG TGACAAATGG GATTATGTTT
     6721 ACCGCCCTGG TGGGGGTTAT AGCCCTTTTC CGCTACTTGG TTAAATTGCT TGGAACGAAT
     6781 ACAGTTAGCC GCTTCCTCTA GCTCCCCATG GGGAAAATAT CGGTCTCCAT GGCGGGTGGG
     6841 CATGGCTTGA ATGGCGGTTA AAGCTTCCAC CGTGGGTTGA CGGTAGGAAT GGGAAATCAG
     6901 ATAAATCTTG ATTTCCTGCT CTGGATGCAA TGTTTCCAGT CGATGTGCCA GGACCTTCGC
     6961 CAGGGGGACA ATGGCATGGG ACTTACCATC CCCAGTCCAG GAAGCATCGA GAACGTAGCG
     7021 ATTTTTTTCC AGTTGTTTAA TTAGGGCATC AACCCGGTCG CCGGTGAATA GCTCCCCTGC
     7081 AATCACAGGA GCACCAAAGC CCTGGGGTTT AATCCGTTTG ACCTGTTTGC TAACCCAATC
     7141 CTTGAACTCT GCAACGGTGG ACTGTAGCCC AGGTACATCG GCAAAGGCTT CCTCCGGGGA
     7201 AACCAGTTGG ATGGCGGCGA TCTGCTCCGG GCTGATTTCG TCAATGTCCC CCACCGATTT
     7261 GTCGTGGCCC TGGCCCCAAT CGGCCACATC TACTAGGTAA CCCTGGGACT CTATAGCTTT
     7321 TAGGGTTTTT GTATAAAATC CCATCACCGA AGAATTCTTT TCCATCCCTG CATCAGGGAT
     7381 TAAGCAGAAC CTAAATGGAC TAGAGAATTT CCTCGAGTGC GACGGGGGTA AGGTATCCGA
     7441 CAGCTCCGTC GGGGTAGGCT CTTTTGTTCC AAAGCTCGAC GGCGTACTCC ACTCCTTTAA
     7501 TAGTTTCTTG CTTTCCGTGA AGATAGTCCC AATCTTTTGC CCATTCATGG TGGGAAACAA
     7561 ACAGACACCA AGAATCTTGA AAGCAAACTG GGCTGATATT TGTACTGGAA ATGAGTACTC
     7621 CGTCTGCGTA TCCTTTGTAG TTTGCCCAGT CAAAAAAGTC GCAAAGCTCA TCATAGTGCT
     7681 TTGCCATACA CTGGAAAGCT TTAAATACTC GTTCTTCGTA AGTTTGCATA ATTGCTCTTT
     7741 GACATAATCC TCAATTTGTT TTAATCGGGC TGGATAACGT TTGATTGTAG TCATTCCCGC
     7801 CGCCCCCTCA AACCCAACTA CGGGAAAGTT CAATCTCTGA GCGGCGGACG GAGCTTTGTA
     7861 CTCAGGTCCT TCACAAATGC CGATATGGGT AAAGTCTGTC CAGTTCTCGG GGAAAAATAT
     7921 CCCAAAGGGA GTGCCCCCAT CTTCTAGGTT GGGCTTGAGC CCACGATTAG CACTAGATAT
     7981 GGCTGAGTAT TTTCGGTTGA GGTCGAGGGG GACATTTAGT CGGAGATTGG TTAGGTATCC
     8041 TCCAATGCCG GGAATAGCAA TTAGAATCCC ATCGGCTGGG TTGTTTAACC CGCTGCCATA
     8101 GCGATTGACC CCAGGCAAGT TTACATGGGC TGTATGGCTC AATTTCTGCC ACTTTTTCAC
     8161 GCTACGACAT CGGGCAATAA CCTCTGGTAA TATCCCGCGG CCTTCTAGAT AGGAGCGATC
     8221 TTCATCAGTC AAAGTCAACT GGTCAAGGAT GGCTTTATAG CCCCTATCCC GTTGCTCTGG
     8281 GCTGAGACAT TTTTCTCGGC TTTGCCGTTC AATTTCCTGA TTTCTGGTTT CCCTCTCCTC
     8341 CTTCCTTTTT TCCCAGGCTT GTCGGTCAAA ATCACCATCC TTGCGGGGGT AATGAACACC
     8401 CCAAAGTCCA TTCTCACTGG GTTTGACGTA GCGATGATCG GGATGACCAT CTCCGTCGGG
     8461 GAAAGTCATG CACAGCACCC CACCATCGGC TATGGTGCGG CAATTGCCAT TGGTTTTAGC
     8521 GCAGACTGGG CAAGGATTGT GGCGGCTGGT GGGTTGTAAT TTGTTCTCCC CAAAGCTGGA
     8581 ATGGTTCGGG TTATTGACTA GGAGGGGGGA GAATGCGCTA GAATAGGACC CGTGTGAAGT
     8641 TTTATAATGC TTCATCTCAG AAGCCTCCTT TCCTTTGGTT GCTTCTTGCT CTCCCAAAGA
     8701 GCACAAGAAC CGATTATTTC TAGATACGCA TCC  
//
