# Supplementary material for: Discovery of novel replication proteins for large plasmids in cyanobacteria and their potential applications in genetic engineering
Source: Front Microbiol. 2024 Feb 14;15:1311290. doi: 10.3389/fmicb.2024.1311290 (PMC10899382; doi:10.3389/fmicb.2024.1311290)
Supplement: Supplementary file 2 [file Presentation_1.zip › Supplementary Data_rev/SD8_p6090-ST.ape]

LOCUS       p6090_ST                6800 bp    DNA        circular     10-AUG-2023
DEFINITION  .
ACCESSION   
VERSION     
SOURCE      .
  ORGANISM  .
COMMENT     
COMMENT     ApEinfo:methylated:1
FEATURES             Location/Qualifiers
     misc_feature    complement(1466..2148)
                     /locus_tag="ColE origin"
                     /label="ColE origin"
                     /ApEinfo_label="ColE origin"
                     /ApEinfo_fwdcolor="#c8d8ff"
                     /ApEinfo_revcolor="#9ed0ff"
                     /ApEinfo_graphicformat="arrow_data {{0 1 2 0 0 -1} {} 0}
                     width 5 offset 0"
     misc_feature    155..1129
                     /locus_tag="SpecR"
                     /label="SpecR"
                     /ApEinfo_label="SpecR"
                     /ApEinfo_fwdcolor="#ff90f7"
                     /ApEinfo_revcolor="green"
                     /ApEinfo_graphicformat="arrow_data {{0 1 2 0 0 -1} {} 0}
                     width 5 offset 0"
     misc_feature    48..154
                     /locus_tag="oriT"
                     /label="oriT"
                     /ApEinfo_label="oriT"
                     /ApEinfo_fwdcolor="cyan"
                     /ApEinfo_revcolor="green"
                     /ApEinfo_graphicformat="arrow_data {{0 1 2 0 0 -1} {} 0}
                     width 5 offset 0"
     misc_feature    complement(3012..6722)
                     /locus_tag="slr6090"
                     /label="slr6090"
                     /ApEinfo_label="slr6090"
                     /ApEinfo_fwdcolor="#8bfffb"
                     /ApEinfo_revcolor="#a4eaf4"
                     /ApEinfo_graphicformat="arrow_data {{0 1 2 0 0 -1} {} 0}
                     width 5 offset 0"
     misc_feature    complement(2527..2961)
                     /locus_tag="slr6091"
                     /label="slr6091"
                     /ApEinfo_label="slr6091"
                     /ApEinfo_fwdcolor="#cbceff"
                     /ApEinfo_revcolor="#adc0ff"
                     /ApEinfo_graphicformat="arrow_data {{0 1 2 0 0 -1} {} 0}
                     width 5 offset 0"
     misc_feature    complement(2243..2386)
                     /locus_tag="ssl6092"
                     /label="ssl6092"
                     /ApEinfo_label="ssl6092"
                     /ApEinfo_fwdcolor="#82b7ff"
                     /ApEinfo_revcolor="#9ebdff"
                     /ApEinfo_graphicformat="arrow_data {{0 1 2 0 0 -1} {} 0}
                     width 5 offset 0"
ORIGIN
        1 ccaggcatca aataaagacg tcaggtggca cttttcgggg aaatgtgGCC AGCCTCGCAG
       61 AGCAGGATTC CCGTTGAGCA CCGCCAGGTG CGAATAAGGG ACAGTGAAGA AGGAACACCC
      121 GCTCGCGGGT GGGCCTACTT CACCTATCCT GCCCcgcagc ggtggtaacg gcgcagtggc
      181 ggttttcatg gcttgttatg actgtttttt tggggtacag tctatgcctc gggcatccaa
      241 gcagcaagcg cgttacgccg tgggtcgatg tttgatgtta tggagcagca acgatgttac
      301 gcagcagggc agtcgcccta aaacaaagtt aaacatcatg agggaagcgg tgatcgccga
      361 agtatcgact caactatcag aggtagttgg cgtcatcgag cgccatctcg aaccgacgtt
      421 gctggccgta catttgtacg gctccgcagt ggatggcggc ctgaagccac acagtgatat
      481 tgatttgctg gttacggtga ccgtaaggct tgatgaaaca acgcggcgag ctttgatcaa
      541 cgaccttttg gaaacttcgg cttcccctgg agagagcgag attctccgcg ctgtagaagt
      601 caccattgtt gtgcacgacg acatcattcc gtggcgttat ccagctaagc gcgaactgca
      661 atttggagaa tggcagcgca atgacattct tgcaggtatc ttcgagccag ccacgatcga
      721 cattgatctg gctatcttgc tgacaaaagc aagagaacat agcgttgcct tggtaggtcc
      781 agcggcggag gaactctttg atccggttcc tgaacaggat ctatttgagg cgctaaatga
      841 aaccttaacg ctatggaact cgccgcccga ctgggctggc gatgagcgaa atgtagtgct
      901 tacgttgtcc cgcatttggt acagcgcagt aaccggcaaa atcgcgccga aggatgtcgc
      961 tgccgactgg gcaatggagc gcctgccggc ccagtatcag cccgtcatac ttgaagctag
     1021 acaggcttat cttggacaag aagaagatcg cttggcctcg cgcgcagatc agttggaaga
     1081 atttgtccac tacgtgaaag gcgagatcac caaggtagtc ggcaaataac aacatacgag
     1141 ccggaagcat aaagtgtaaa gcctggggtg cctaatgagt gagctaactc acattaattg
     1201 cgttgcgctc actgcccgct ttccagtcgg gaaacctgtc gtgccagctg cattaatgaa
     1261 tcggccaacg cgcggggaga ggcggtttgc gtattgggcg ctcttccgct tcctcgctca
     1321 ctgactcgct gcgctcggtc gttcggctgc ggcgagcggt atcagctcac tcaaaggcgg
     1381 taatacggtt atccacagaa tcaggggata acgcaggaaa gaacatgtga gcaaaaggcc
     1441 agcaaaaggc caggaaccgt aaaaaggccg cgttgctggc gtttttccat aggctccgcc
     1501 cccctgacga gcatcacaaa aatcgacgct caagtcagag gtggcgaaac ccgacaggac
     1561 tataaagata ccaggcgttt ccccctggaa gctccctcgt gcgctctcct gttccgaccc
     1621 tgccgcttac cggatacctg tccgcctttc tcccttcggg aagcgtggcg ctttctcaat
     1681 gctcacgctg taggtatctc agttcggtgt aggtcgttcg ctccaagctg ggctgtgtgc
     1741 acgaaccccc cgttcagccc gaccgctgcg ccttatccgg taactatcgt cttgagtcca
     1801 acccggtaag acacgactta tcgccactgg cagcagccac tggtaacagg attagcagag
     1861 cgaggtatgt aggcggtgct acagagttct tgaagtggtg gcctaactac ggctacacta
     1921 gaaggacagt atttggtatc tgcgctctgc tgaagccagt taccttcgga aaaagagttg
     1981 gtagctcttg atccggcaaa caaaccaccg ctggtagcgg tggttttttt gtttgcaagc
     2041 agcagattac gcgcagaaaa aaaggatctc aagaagatcc tttgatcttt tctacggggt
     2101 ctgacgctca gtggaacgaa aactcacgtt aagggatttt ggtcatgaga ttatcaaaaa
     2161 ggatcttcac ctagatcctt ttaaattaaa aatgaagttt taaatcaatc taaagtatat
     2221 atgagtaaac ttggtctgac agGATCCAAA TTTTAAAAAA ACCACTCTTT ATATCTCCAA
     2281 AGCCACCCAC CTAAAATTAC GCACCCATAC CCTAAGCACT GAGCAAGATA TGTCCGAATT
     2341 AGTGGAGGAG CTGTTAGTCG CTTACTTCAA ACGTCTAGAC AGCTAAGCAG GGAAATGCTC
     2401 GCACAGCTCT AACTGTTTAA CTAGCTAACA ATACAGACAG GTAAACGTCT AACTGTTTAG
     2461 ACAGTCACTA TATCAGTTCA ATTTTTCCAA AAAAGTGAGC TGTCACCGGC GGGCGTTAGA
     2521 AAGGCTTCAT AGATTAGTAC AGTCTTTGCC AAGATATTGC AGAATGAGGA CTACATCGAC
     2581 TTTCTTTCTA TCCCATTCCT GCACCACATC AAGCTTATCC TTGGGGATAT ACTTTGACCC
     2641 CTTGTGCTGT CTGATGCCAT TCTCCCAAAG CTCATAGTGG TAATAGTACT GCTCATAGGA
     2701 TTTTTTGCCG GAGCGGGTCT GTTTTTCGCA ATAGTGCAGT CGGATATAAC CACTACCCTG
     2761 GCCCCTAGAT CGCCGGGGAC GTACTTCCGG TAAGGGCCAT CGAAGTTTTA TTTTCACCCT
     2821 GGGGCCAGTG GTGCTGGAGG ATGGTGTGAC AGTCGGGATC GATTTCAACA AACTGAGTTG
     2881 TTTGGATTTT CCCCAGTCGT TCCCCTGCCA ACGTGAATCC CTCACATCCG GCAAATAGGT
     2941 CGAGGTGTCG AAGTTTTCCA TGGCTAAAAC TCCTTTTCAT ATTGAGGTTT GCAGTTTAGT
     3001 TAAAAAACAA GTCAAACAGG GGCCGGGGCA ACCAAATCAA GGAAAGACCA GAAAGTTGCC
     3061 AGGATAGTGG AGCGTAAACG CTGGGGCAAA GTGGGTAAAT AGTCCTCGGC AAATGATCGC
     3121 CAACCCACGG CTTGGATAAT TTCCACCACT TCGGCGATCG CCTCTGGGAG ATTAATGCCC
     3181 AGCAAAGCCA AAATTTCCGA CGGCAGATCC TCCAGGTGGG AACCGAGCCT TATAGGGGAC
     3241 TTATAAGAGG AACTTCCCAG TTCAGTTGTA TCCAGTAATG CCTTGGTAAC CTTGGTGAGG
     3301 GTAGCTCCCC CATTGGTCAA CACATCGGTC ACATTGCGAC GACTGCAACC TAACTTCTCG
     3361 GCAATGGCAC TGCCGGTGGT GAAGCCAGAA CGGATCGCCT CGACAATATG CCAGCGGGCA
     3421 ATCTGGGAAC GATCGCCAGC GTGGGGAGTA ATTTCAAAAC CATGGAGGCA AACATAATCC
     3481 GCCCCAAATT CCTTGACCCA GCCTAGGTCG TGGATGGTAT TGTGCTGGGG GTCGCCGGTG
     3541 ATAATGAAAT GGGTAAACTG CTGGCGGGGG TAGCGGTTAG CCCGCTGACG GCCAAAGTTT
     3601 TGCAACACTT CCCTTTGGGA GCGGCGGTGG TAATGCTCCT CAAAATCTGC GGGTTGTCCG
     3661 CCAGTGGCCA GGAATTGTGC CTTGATGGCC CCCAGATTGG GCAGGGGTAA ACCACAGGAG
     3721 AGCATCTGGG GCTGGCCCTC AAATTGATTA CTGCCCCGAC TATCCCGATA CCATTGCCCT
     3781 GCCGCCAATA GGGTTTCCAG TTGAGCCTTG TAGGTGAGCA CCGGCATGGG GCCATAGGCT
     3841 TGGAATAATG CATCCTTGAC GGCGATCGCC TTTTCCATGG CCCTATCACT GGGTCGGGAG
     3901 CTACCCCACC CCGGCAGCAC AATTTGGACA ACTTTGAGGT TTTGGAAAGG TTTTTCCGTT
     3961 TTTCGTTTGA TGACCTTAAC CTTGTCCTTT TCGACATTGA GCAAGCAGGC AAAATCCGCC
     4021 CCATTGTTGG TGGCATCTAG GGCAACTACA TAATCAGCGT TCCTGATGGG GGCCAATTCC
     4081 TGACGGCGAT CGATGGTGAG CAGCAGATTT TGGGGAAACA GTTGGATTTG GACAGAGGCC
     4141 TGGCCCTGGA GGCAACGGAG TAGATGGATT AGGCCATTGC TGGGTAATTC CTGGAGTTTT
     4201 TCCTCCGTCA TTTTGGTCGC TTCCCCCACA GCGTATTGAT TACTGCGGCG GAACTGGCCC
     4261 TTGAGTTTGG CGGTTTCCTT AGCTGTTAAA CCTGCAAAAG CATCCTGGTT ATCCTTGAAG
     4321 GTAGCCAAGG TGGGGGCTGG GAAAATATCA AATAAATCCC GTTCCTTTTG CTCCAGTAGG
     4381 GTGATCAGTT CCCCTAGTAG GTCTTGGTTG AGATCTTTGA CCTGGTTAAG CACCTCAGCA
     4441 GTGTCCAGGC CCAACTTGGG AGCACCAGCC ATTAACCTTT CCAGCAGAGA TGCCATTTCA
     4501 TCGAGAATAT CTTTCTGGGC ATCCGACAAC TGGGAGTGGC GACGGTGGTA GGCAATTTCC
     4561 TGGTCTAGCT CCCCAATATT GGTATTGATG GTTTTGGTGG GTTGCTCCTC CGCCGGTTCA
     4621 TCCCAAATCA CCACAGTGAG TTGATTTTCC CCTTTAGCGG GAATTTGGCT GGGGTGACAA
     4681 CGGATAATTT GGTGTTGCAG GGCTAAGCGT CGTTGCTGGC GGAACATACC GGGGTCAGTG
     4741 CCACAGTAGT TAAAAGCTGG GCAGGAGTGA CAAATGGGAT TATGTTTACC GCCCTGGTGG
     4801 GGGTTATAGC CCTTTTCCGC TACTTGGTTA AATTGCTTGG AACGAATACA GTTAGCCGCT
     4861 TCCTCTAGCT CCCCATGGGG AAAATATCGG TCTCCATGGC GGGTGGGCAT GGCTTGAATG
     4921 GCGGTTAAAG CTTCCACCGT GGGTTGACGG TAGGAATGGG AAATCAGATA AATCTTGATT
     4981 TCCTGCTCTG GATGCAATGT TTCCAGTCGA TGTGCCAGGA CCTTCGCCAG GGGGACAATG
     5041 GCATGGGACT TACCATCCCC AGTCCAGGAA GCATCGAGAA CGTAGCGATT TTTTTCCAGT
     5101 TGTTTAATTA GGGCATCAAC CCGGTCGCCG GTGAATAGCT CCCCTGCAAT CACAGGAGCA
     5161 CCAAAGCCCT GGGGTTTAAT CCGTTTGACC TGTTTGCTAA CCCAATCCTT GAACTCTGCA
     5221 ACGGTGGACT GTAGCCCAGG TACATCGGCA AAGGCTTCCT CCGGGGAAAC CAGTTGGATG
     5281 GCGGCGATCT GCTCCGGGCT GATTTCGTCA ATGTCCCCCA CCGATTTGTC GTGGCCCTGG
     5341 CCCCAATCGG CCACATCTAC TAGGTAACCC TGGGACTCTA TAGCTTTTAG GGTTTTTGTA
     5401 TAAAATCCCA TCACCGAAGA ATTCTTTTCC ATCCCTGCAT CAGGGATTAA GCAGAACCTA
     5461 AATGGACTAG AGAATTTCCT CGAGTGCGAC GGGGGTAAGG TATCCGACAG CTCCGTCGGG
     5521 GTAGGCTCTT TTGTTCCAAA GCTCGACGGC GTACTCCACT CCTTTAATAG TTTCTTGCTT
     5581 TCCGTGAAGA TAGTCCCAAT CTTTTGCCCA TTCATGGTGG GAAACAAACA GACACCAAGA
     5641 ATCTTGAAAG CAAACTGGGC TGATATTTGT ACTGGAAATG AGTACTCCGT CTGCGTATCC
     5701 TTTGTAGTTT GCCCAGTCAA AAAAGTCGCA AAGCTCATCA TAGTGCTTTG CCATACACTG
     5761 GAAAGCTTTA AATACTCGTT CTTCGTAAGT TTGCATAATT GCTCTTTGAC ATAATCCTCA
     5821 ATTTGTTTTA ATCGGGCTGG ATAACGTTTG ATTGTAGTCA TTCCCGCCGC CCCCTCAAAC
     5881 CCAACTACGG GAAAGTTCAA TCTCTGAGCG GCGGACGGAG CTTTGTACTC AGGTCCTTCA
     5941 CAAATGCCGA TATGGGTAAA GTCTGTCCAG TTCTCGGGGA AAAATATCCC AAAGGGAGTG
     6001 CCCCCATCTT CTAGGTTGGG CTTGAGCCCA CGATTAGCAC TAGATATGGC TGAGTATTTT
     6061 CGGTTGAGGT CGAGGGGGAC ATTTAGTCGG AGATTGGTTA GGTATCCTCC AATGCCGGGA
     6121 ATAGCAATTA GAATCCCATC GGCTGGGTTG TTTAACCCGC TGCCATAGCG ATTGACCCCA
     6181 GGCAAGTTTA CATGGGCTGT ATGGCTCAAT TTCTGCCACT TTTTCACGCT ACGACATCGG
     6241 GCAATAACCT CTGGTAATAT CCCGCGGCCT TCTAGATAGG AGCGATCTTC ATCAGTCAAA
     6301 GTCAACTGGT CAAGGATGGC TTTATAGCCC CTATCCCGTT GCTCTGGGCT GAGACATTTT
     6361 TCTCGGCTTT GCCGTTCAAT TTCCTGATTT CTGGTTTCCC TCTCCTCCTT CCTTTTTTCC
     6421 CAGGCTTGTC GGTCAAAATC ACCATCCTTG CGGGGGTAAT GAACACCCCA AAGTCCATTC
     6481 TCACTGGGTT TGACGTAGCG ATGATCGGGA TGACCATCTC CGTCGGGGAA AGTCATGCAC
     6541 AGCACCCCAC CATCGGCTAT GGTGCGGCAA TTGCCATTGG TTTTAGCGCA GACTGGGCAA
     6601 GGATTGTGGC GGCTGGTGGG TTGTAATTTG TTCTCCCCAA AGCTGGAATG GTTCGGGTTA
     6661 TTGACTAGGA GGGGGGAGAA TGCGCTAGAA TAGGACCCGT GTGAAGTTTT ATAATGCTTC
     6721 ATCTCAGAAG CCTCCTTTCC TTTGGTTGCT TCTTGCTCTC CCAAAGAGCA CAAGAACCGA
     6781 TTATTTCTAG ATACGCATCC    
//
