# Supplementary material for: Discovery of novel replication proteins for large plasmids in cyanobacteria and their potential applications in genetic engineering
Source: Front Microbiol. 2024 Feb 14;15:1311290. doi: 10.3389/fmicb.2024.1311290 (PMC10899382; doi:10.3389/fmicb.2024.1311290)
Supplement: Supplementary file 2 [file Presentation_1.zip › Supplementary Data_rev/SD7_p6090-1C-GFP.ape]

LOCUS       p6090_1C_GFP            9010 bp    DNA        circular     10-AUG-2023
DEFINITION  .
ACCESSION   
VERSION     
SOURCE      .
  ORGANISM  .
COMMENT     
COMMENT     ApEinfo:methylated:1
FEATURES             Location/Qualifiers
     rep_origin      complement(3676..4358)
                     /locus_tag="ColE origin"
                     /label="ColE origin"
                     /ApEinfo_label="ColE origin"
                     /ApEinfo_fwdcolor="#75d5ff"
                     /ApEinfo_revcolor="#75d5ff"
                     /ApEinfo_graphicformat="arrow_data {{0 1 2 0 0 -1} {} 0}
                     width 5 offset 0"
     promoter        1616..1651
                     /locus_tag="trc promoter"
                     /label="trc promoter"
                     /ApEinfo_label="trc promoter"
                     /ApEinfo_fwdcolor="#cccccb"
                     /ApEinfo_revcolor="#807f7f"
                     /ApEinfo_graphicformat="arrow_data {{0 1 2 0 0 -1} {} 0}
                     width 5 offset 0"
     misc_feature    complement(5222..8932)
                     /locus_tag="slr6090"
                     /label="slr6090"
                     /ApEinfo_label="slr6090"
                     /ApEinfo_fwdcolor="#8bfffb"
                     /ApEinfo_revcolor="#a4eaf4"
                     /ApEinfo_graphicformat="arrow_data {{0 1 2 0 0 -1} {} 0}
                     width 5 offset 0"
     misc_feature    complement(4737..5171)
                     /locus_tag="slr6091"
                     /label="slr6091"
                     /ApEinfo_label="slr6091"
                     /ApEinfo_fwdcolor="#cbceff"
                     /ApEinfo_revcolor="#adc0ff"
                     /ApEinfo_graphicformat="arrow_data {{0 1 2 0 0 -1} {} 0}
                     width 5 offset 0"
     misc_feature    1693..2406
                     /locus_tag="GFPmut2"
                     /label="GFPmut2"
                     /ApEinfo_label="GFPmut2"
                     /ApEinfo_fwdcolor="#29ff67"
                     /ApEinfo_revcolor="green"
                     /ApEinfo_graphicformat="arrow_data {{0 1 2 0 0 -1} {} 0}
                     width 5 offset 0"
     misc_feature    2505..3339
                     /locus_tag="Cm resistance gene"
                     /label="Cm resistance gene"
                     /ApEinfo_label="Cm resistance gene"
                     /ApEinfo_fwdcolor="#ff2f92"
                     /ApEinfo_revcolor="green"
                     /ApEinfo_graphicformat="arrow_data {{0 1 2 0 0 -1} {} 0}
                     width 5 offset 0"
     misc_feature    147..1229
                     /locus_tag="lacI"
                     /label="lacI"
                     /ApEinfo_label="lacI"
                     /ApEinfo_fwdcolor="#fefb00"
                     /ApEinfo_revcolor="green"
                     /ApEinfo_graphicformat="arrow_data {{0 1 2 0 0 -1} {} 0}
                     width 5 offset 0"
     misc_feature    complement(4453..4596)
                     /locus_tag="ssl6092"
                     /label="ssl6092"
                     /ApEinfo_label="ssl6092"
                     /ApEinfo_fwdcolor="#82b7ff"
                     /ApEinfo_revcolor="#9ebdff"
                     /ApEinfo_graphicformat="arrow_data {{0 1 2 0 0 -1} {} 0}
                     width 5 offset 0"
ORIGIN
        1 CCAGGCATCA AATAAAACGA AAGGCTCAGT CGAAAGACTG GGCCTTTCGT TTTATCTGTT
       61 GTTTGTCGGT GAACGCTCTC TACTAGAGTC ACACTGGCTC ACCTTCGGGT GGGCCTTTCT
      121 GCGTTTATAC ATTAATTGCG TTGCGCTCAC TGCCCGCTTT CCAGTCGGGA AACCTGTCGT
      181 GCCAGCTGCA TTAATGAATC GGCCAACGCG CGGGGAGAGG CGGTTTGCGT ATTGGGCGCC
      241 AGGGTGGTTT TTCTTTTCAC CAGTGAGACG GGCAACAGCT GATTGCCCTT CACCGCCTGG
      301 CCCTGAGAGA GTTGCAGCAA GCGGTCCACG CTGGTTTGCC CCAGCAGGCG AAAATCCTGT
      361 TTGATGGTGG TTAACGGCGG GATATAACAT GAGCTGTCTT CGGTATCGTC GTATCCCACT
      421 ACCGAGATAT CCGCACCAAC GCGCAGCCCG GACTCGGTAA TGGCGCGCAT TGCGCCCAGC
      481 GCCATCTGAT CGTTGGCAAC CAGCATCGCA GTGGGAACGA TGCCCTCATT CAGCATTTGC
      541 ATGGTTTGTT GAAAACCGGA CATGGCACTC CAGTCGCCTT CCCGTTCCGC TATCGGCTGA
      601 ATTTGATTGC GAGTGAGATA TTTATGCCAG CCAGCCAGAC GCAGACGCGC CGAGACAGAA
      661 CTTAATGGGC CCGCTAACAG CGCGATTTGC TGGTGACCCA ATGCGACCAG ATGCTCCACG
      721 CCCAGTCGCG TACCGTCTTC ATGGGAGAAA ATAATACTGT TGATGGGTGT CTGGTCAGAG
      781 ACATCAAGAA ATAACGCCGG AACATTAGTG CAGGCAGCTT CCACAGCAAT GGCATCCTGG
      841 TCATCCAGCG GATAGTTAAT GATCAGCCCA CTGACGCGTT GCGCGAGAAG ATTGTGCACC
      901 GCCGCTTTAC AGGCTTCGAC GCCGCTTCGT TCTACCATCG ACACCACCAC GCTGGCACCC
      961 AGTTGATCGG CGCGAGATTT AATCGCCGCG ACAATTTGCG ACGGCGCGTG CAGGGCCAGA
     1021 CTGGAGGTGG CAACGCCAAT CAGCAACGAC TGTTTGCCCG CCAGTTGTTG TGCCACGCGG
     1081 TTGGGAATGT AATTCAGCTC CGCCATCGCC GCTTCCACTT TTTCCCGCGT TTTCGCAGAA
     1141 ACGTGGCTGG CCTGGTTCAC CACGCGGGAA ACGGTCTGAT AAGAGACACC GGCATACTCT
     1201 GCGACATCGT ATAACGTTAC TGGTTTCACA TTCACCACCC TGAATTGACT CTCTTCCGGG
     1261 CGCTATCATG CCATACCGCG AAAGGTTTTG CGCCATTCGA TGGTGTCCGG GATCTCGACG
     1321 CTCTCCCTTA TGCGACTCCT GCATTAGGAA GCAGCCCAGT AGTAGGTTGA GGCCGTTGAG
     1381 CACCGCCGCC GCAAGGAATG GTGCATGCAA GGAGATGGCG CCCAACAGTC CCCCGGCCAC
     1441 GGGGCCTGCC ACCATACCCA CGCCGAAACA AGCGCTCATG AGCCCGAAGT GGCGAGCCCG
     1501 ATCTTCCCCA TCGGTGATGT CGGCGATATA GGCGCCAGCA ACCGCACCTG TGGCGCCGGT
     1561 GATGCCGGCC ACGATGCGTC CGGCGTAGAG GATCGAGATC TCGGGTACCG AGCTGTTGAC
     1621 AATTAATCAT CCGGCTCGTA TAATGTGTGG AATTGTGAGC GGATAACAAT TTAGGAGGTT
     1681 ATCATGGAAT TCagtaaagg agaagaactt ttcactggag ttgtcccaat tcttgttgaa
     1741 ttagatggtg atgttaatgg gcacaaattt tctgtcagtg gagagggtga aggtgatgca
     1801 acatacggaa aacttaccct taaatttatt tgcactactg gaaaactacc tgttccatgg
     1861 ccaacacttg tcactacttt cgcgtatggt cttcaatgct ttgcgagata cccagatcat
     1921 atgaaacagc atgacttttt caagagtgcc atgcccgaag gttatgtaca ggaaagaact
     1981 atatttttca aagatgacgg gaactacaag acacgtgctg aagtcaagtt tgaaggtgat
     2041 acccttgtta atagaatcga gttaaaaggt attgatttta aagaagatgg aaacattctt
     2101 ggacacaaat tggaatacaa ctataactca cacaatgtat acatcatggc agacaaacaa
     2161 aagaatggaa tcaaagttaa cttcaaaatt agacacaaca ttgaagatgg aagcgttcaa
     2221 ctagcagacc attatcaaca aaatactcca attggcgatg gccctgtcct tttaccagac
     2281 aaccattacc tgtccacaca atctgccctt tcgaaagatc ccaacgaaaa gagagaccac
     2341 atggtccttc ttgagtttgt aacagctgct gggattacac atggcatgga tgaactatac
     2401 aaataaGCTT ACTAGTaata CTGCAGAGAG AATATAAAAA GCCAGATTAT TAATCCGGCT
     2461 TTTTTATTAT TTAGACGTCA GGTGGCACTT TTCGGGGAAA TGTGagaata aataaatcct
     2521 ggtgtccctg ttgataccgg gaagccctgg gccaactttt ggcgaaaatg agacgttgat
     2581 cggcacgtaa gaggttccaa ctttcaccat aatgaaataa gatcactacc gggcgtattt
     2641 tttgagttat cgagattttc aggagctaag gaagctaaaa tggagaaaaa aatcactgga
     2701 tataccaccg ttgatatatc ccaatggcat cgtaaagaac attttgaggc atttcagtca
     2761 gttgctcaat gtacctataa ccagaccgtt cagctggata ttacggcctt tttaaagacc
     2821 gtaaagaaaa ataagcacaa gttttatccg gcctttattc acattcttgc ccgcctgatg
     2881 aatgctcatc cggaattccg tatggcaatg aaagacggtg agctggtgat atgggatagt
     2941 gttcaccctt gttacaccgt tttccatgag caaactgaaa cgttttcatc gctctggagt
     3001 gaataccacg acgatttccg gcagtttcta cacatatatt cgcaagatgt ggcgtgttac
     3061 ggtgaaaacc tggcctattt ccctaaaggg tttattgaga atatgttttt cgtctcagcc
     3121 aatccctggg tgagtttcac cagttttgat ttaaacgtgg ccaatatgga caacttcttc
     3181 gcccccgttt tcaccatggg caaatattat acgcaaggcg acaaggtgct gatgccgctg
     3241 gcgattcagg ttcatcatgc cgtttgtgat ggcttccatg tcggcagaat gcttaatgaa
     3301 ttacaacagt actgcgatga gtggcagggc ggggcgtaaC AACATACGAG CCGGAAGCAT
     3361 AAAGTGTAAA GCCTGGGGTG CCTAATGAGT GAGCTAACTC ACATTAATTG CGTTGCGCTC
     3421 ACTGCCCGCT TTCCAGTCGG GAAACCTGTC GTGCCAGCTG CATTAATGAA TCGGCCAACG
     3481 CGCGGGGAGA GGCGGTTTGC GTATTGGGCG CTCTTCCGCT TCCTCGCTCA CTGACTCGCT
     3541 GCGCTCGGTC GTTCGGCTGC GGCGAGCGGT ATCAGCTCAC TCAAAGGCGG TAATACGGTT
     3601 ATCCACAGAA TCAGGGGATA ACGCAGGAAA GAACATGTGA GCAAAAGGCC AGCAAAAGGC
     3661 CAGGAACCGT AAAAAGGCCG CGTTGCTGGC GTTTTTCCAT AGGCTCCGCC CCCCTGACGA
     3721 GCATCACAAA AATCGACGCT CAAGTCAGAG GTGGCGAAAC CCGACAGGAC TATAAAGATA
     3781 CCAGGCGTTT CCCCCTGGAA GCTCCCTCGT GCGCTCTCCT GTTCCGACCC TGCCGCTTAC
     3841 CGGATACCTG TCCGCCTTTC TCCCTTCGGG AAGCGTGGCG CTTTCTCAAT GCTCACGCTG
     3901 TAGGTATCTC AGTTCGGTGT AGGTCGTTCG CTCCAAGCTG GGCTGTGTGC ACGAACCCCC
     3961 CGTTCAGCCC GACCGCTGCG CCTTATCCGG TAACTATCGT CTTGAGTCCA ACCCGGTAAG
     4021 ACACGACTTA TCGCCACTGG CAGCAGCCAC TGGTAACAGG ATTAGCAGAG CGAGGTATGT
     4081 AGGCGGTGCT ACAGAGTTCT TGAAGTGGTG GCCTAACTAC GGCTACACTA GAAGGACAGT
     4141 ATTTGGTATC TGCGCTCTGC TGAAGCCAGT TACCTTCGGA AAAAGAGTTG GTAGCTCTTG
     4201 ATCCGGCAAA CAAACCACCG CTGGTAGCGG TGGTTTTTTT GTTTGCAAGC AGCAGATTAC
     4261 GCGCAGAAAA AAAGGATCTC AAGAAGATCC TTTGATCTTT TCTACGGGGT CTGACGCTCA
     4321 GTGGAACGAA AACTCACGTT AAGGGATTTT GGTCATGAGA TTATCAAAAA GGATCTTCAC
     4381 CTAGATCCTT TTAAATTAAA AATGAAGTTT TAAATCAATC TAAAGTATAT ATGAGTAAAC
     4441 TTGGTCTGAC AGGATCCAAA TTTTAAAAAA ACCACTCTTT ATATCTCCAA AGCCACCCAC
     4501 CTAAAATTAC GCACCCATAC CCTAAGCACT GAGCAAGATA TGTCCGAATT AGTGGAGGAG
     4561 CTGTTAGTCG CTTACTTCAA ACGTCTAGAC AGCTAAGCAG GGAAATGCTC GCACAGCTCT
     4621 AACTGTTTAA CTAGCTAACA ATACAGACAG GTAAACGTCT AACTGTTTAG ACAGTCACTA
     4681 TATCAGTTCA ATTTTTCCAA AAAAGTGAGC TGTCACCGGC GGGCGTTAGA AAGGCTTCAT
     4741 AGATTAGTAC AGTCTTTGCC AAGATATTGC AGAATGAGGA CTACATCGAC TTTCTTTCTA
     4801 TCCCATTCCT GCACCACATC AAGCTTATCC TTGGGGATAT ACTTTGACCC CTTGTGCTGT
     4861 CTGATGCCAT TCTCCCAAAG CTCATAGTGG TAATAGTACT GCTCATAGGA TTTTTTGCCG
     4921 GAGCGGGTCT GTTTTTCGCA ATAGTGCAGT CGGATATAAC CACTACCCTG GCCCCTAGAT
     4981 CGCCGGGGAC GTACTTCCGG TAAGGGCCAT CGAAGTTTTA TTTTCACCCT GGGGCCAGTG
     5041 GTGCTGGAGG ATGGTGTGAC AGTCGGGATC GATTTCAACA AACTGAGTTG TTTGGATTTT
     5101 CCCCAGTCGT TCCCCTGCCA ACGTGAATCC CTCACATCCG GCAAATAGGT CGAGGTGTCG
     5161 AAGTTTTCCA TGGCTAAAAC TCCTTTTCAT ATTGAGGTTT GCAGTTTAGT TAAAAAACAA
     5221 GTCAAACAGG GGCCGGGGCA ACCAAATCAA GGAAAGACCA GAAAGTTGCC AGGATAGTGG
     5281 AGCGTAAACG CTGGGGCAAA GTGGGTAAAT AGTCCTCGGC AAATGATCGC CAACCCACGG
     5341 CTTGGATAAT TTCCACCACT TCGGCGATCG CCTCTGGGAG ATTAATGCCC AGCAAAGCCA
     5401 AAATTTCCGA CGGCAGATCC TCCAGGTGGG AACCGAGCCT TATAGGGGAC TTATAAGAGG
     5461 AACTTCCCAG TTCAGTTGTA TCCAGTAATG CCTTGGTAAC CTTGGTGAGG GTAGCTCCCC
     5521 CATTGGTCAA CACATCGGTC ACATTGCGAC GACTGCAACC TAACTTCTCG GCAATGGCAC
     5581 TGCCGGTGGT GAAGCCAGAA CGGATCGCCT CGACAATATG CCAGCGGGCA ATCTGGGAAC
     5641 GATCGCCAGC GTGGGGAGTA ATTTCAAAAC CATGGAGGCA AACATAATCC GCCCCAAATT
     5701 CCTTGACCCA GCCTAGGTCG TGGATGGTAT TGTGCTGGGG GTCGCCGGTG ATAATGAAAT
     5761 GGGTAAACTG CTGGCGGGGG TAGCGGTTAG CCCGCTGACG GCCAAAGTTT TGCAACACTT
     5821 CCCTTTGGGA GCGGCGGTGG TAATGCTCCT CAAAATCTGC GGGTTGTCCG CCAGTGGCCA
     5881 GGAATTGTGC CTTGATGGCC CCCAGATTGG GCAGGGGTAA ACCACAGGAG AGCATCTGGG
     5941 GCTGGCCCTC AAATTGATTA CTGCCCCGAC TATCCCGATA CCATTGCCCT GCCGCCAATA
     6001 GGGTTTCCAG TTGAGCCTTG TAGGTGAGCA CCGGCATGGG GCCATAGGCT TGGAATAATG
     6061 CATCCTTGAC GGCGATCGCC TTTTCCATGG CCCTATCACT GGGTCGGGAG CTACCCCACC
     6121 CCGGCAGCAC AATTTGGACA ACTTTGAGGT TTTGGAAAGG TTTTTCCGTT TTTCGTTTGA
     6181 TGACCTTAAC CTTGTCCTTT TCGACATTGA GCAAGCAGGC AAAATCCGCC CCATTGTTGG
     6241 TGGCATCTAG GGCAACTACA TAATCAGCGT TCCTGATGGG GGCCAATTCC TGACGGCGAT
     6301 CGATGGTGAG CAGCAGATTT TGGGGAAACA GTTGGATTTG GACAGAGGCC TGGCCCTGGA
     6361 GGCAACGGAG TAGATGGATT AGGCCATTGC TGGGTAATTC CTGGAGTTTT TCCTCCGTCA
     6421 TTTTGGTCGC TTCCCCCACA GCGTATTGAT TACTGCGGCG GAACTGGCCC TTGAGTTTGG
     6481 CGGTTTCCTT AGCTGTTAAA CCTGCAAAAG CATCCTGGTT ATCCTTGAAG GTAGCCAAGG
     6541 TGGGGGCTGG GAAAATATCA AATAAATCCC GTTCCTTTTG CTCCAGTAGG GTGATCAGTT
     6601 CCCCTAGTAG GTCTTGGTTG AGATCTTTGA CCTGGTTAAG CACCTCAGCA GTGTCCAGGC
     6661 CCAACTTGGG AGCACCAGCC ATTAACCTTT CCAGCAGAGA TGCCATTTCA TCGAGAATAT
     6721 CTTTCTGGGC ATCCGACAAC TGGGAGTGGC GACGGTGGTA GGCAATTTCC TGGTCTAGCT
     6781 CCCCAATATT GGTATTGATG GTTTTGGTGG GTTGCTCCTC CGCCGGTTCA TCCCAAATCA
     6841 CCACAGTGAG TTGATTTTCC CCTTTAGCGG GAATTTGGCT GGGGTGACAA CGGATAATTT
     6901 GGTGTTGCAG GGCTAAGCGT CGTTGCTGGC GGAACATACC GGGGTCAGTG CCACAGTAGT
     6961 TAAAAGCTGG GCAGGAGTGA CAAATGGGAT TATGTTTACC GCCCTGGTGG GGGTTATAGC
     7021 CCTTTTCCGC TACTTGGTTA AATTGCTTGG AACGAATACA GTTAGCCGCT TCCTCTAGCT
     7081 CCCCATGGGG AAAATATCGG TCTCCATGGC GGGTGGGCAT GGCTTGAATG GCGGTTAAAG
     7141 CTTCCACCGT GGGTTGACGG TAGGAATGGG AAATCAGATA AATCTTGATT TCCTGCTCTG
     7201 GATGCAATGT TTCCAGTCGA TGTGCCAGGA CCTTCGCCAG GGGGACAATG GCATGGGACT
     7261 TACCATCCCC AGTCCAGGAA GCATCGAGAA CGTAGCGATT TTTTTCCAGT TGTTTAATTA
     7321 GGGCATCAAC CCGGTCGCCG GTGAATAGCT CCCCTGCAAT CACAGGAGCA CCAAAGCCCT
     7381 GGGGTTTAAT CCGTTTGACC TGTTTGCTAA CCCAATCCTT GAACTCTGCA ACGGTGGACT
     7441 GTAGCCCAGG TACATCGGCA AAGGCTTCCT CCGGGGAAAC CAGTTGGATG GCGGCGATCT
     7501 GCTCCGGGCT GATTTCGTCA ATGTCCCCCA CCGATTTGTC GTGGCCCTGG CCCCAATCGG
     7561 CCACATCTAC TAGGTAACCC TGGGACTCTA TAGCTTTTAG GGTTTTTGTA TAAAATCCCA
     7621 TCACCGAAGA ATTCTTTTCC ATCCCTGCAT CAGGGATTAA GCAGAACCTA AATGGACTAG
     7681 AGAATTTCCT CGAGTGCGAC GGGGGTAAGG TATCCGACAG CTCCGTCGGG GTAGGCTCTT
     7741 TTGTTCCAAA GCTCGACGGC GTACTCCACT CCTTTAATAG TTTCTTGCTT TCCGTGAAGA
     7801 TAGTCCCAAT CTTTTGCCCA TTCATGGTGG GAAACAAACA GACACCAAGA ATCTTGAAAG
     7861 CAAACTGGGC TGATATTTGT ACTGGAAATG AGTACTCCGT CTGCGTATCC TTTGTAGTTT
     7921 GCCCAGTCAA AAAAGTCGCA AAGCTCATCA TAGTGCTTTG CCATACACTG GAAAGCTTTA
     7981 AATACTCGTT CTTCGTAAGT TTGCATAATT GCTCTTTGAC ATAATCCTCA ATTTGTTTTA
     8041 ATCGGGCTGG ATAACGTTTG ATTGTAGTCA TTCCCGCCGC CCCCTCAAAC CCAACTACGG
     8101 GAAAGTTCAA TCTCTGAGCG GCGGACGGAG CTTTGTACTC AGGTCCTTCA CAAATGCCGA
     8161 TATGGGTAAA GTCTGTCCAG TTCTCGGGGA AAAATATCCC AAAGGGAGTG CCCCCATCTT
     8221 CTAGGTTGGG CTTGAGCCCA CGATTAGCAC TAGATATGGC TGAGTATTTT CGGTTGAGGT
     8281 CGAGGGGGAC ATTTAGTCGG AGATTGGTTA GGTATCCTCC AATGCCGGGA ATAGCAATTA
     8341 GAATCCCATC GGCTGGGTTG TTTAACCCGC TGCCATAGCG ATTGACCCCA GGCAAGTTTA
     8401 CATGGGCTGT ATGGCTCAAT TTCTGCCACT TTTTCACGCT ACGACATCGG GCAATAACCT
     8461 CTGGTAATAT CCCGCGGCCT TCTAGATAGG AGCGATCTTC ATCAGTCAAA GTCAACTGGT
     8521 CAAGGATGGC TTTATAGCCC CTATCCCGTT GCTCTGGGCT GAGACATTTT TCTCGGCTTT
     8581 GCCGTTCAAT TTCCTGATTT CTGGTTTCCC TCTCCTCCTT CCTTTTTTCC CAGGCTTGTC
     8641 GGTCAAAATC ACCATCCTTG CGGGGGTAAT GAACACCCCA AAGTCCATTC TCACTGGGTT
     8701 TGACGTAGCG ATGATCGGGA TGACCATCTC CGTCGGGGAA AGTCATGCAC AGCACCCCAC
     8761 CATCGGCTAT GGTGCGGCAA TTGCCATTGG TTTTAGCGCA GACTGGGCAA GGATTGTGGC
     8821 GGCTGGTGGG TTGTAATTTG TTCTCCCCAA AGCTGGAATG GTTCGGGTTA TTGACTAGGA
     8881 GGGGGGAGAA TGCGCTAGAA TAGGACCCGT GTGAAGTTTT ATAATGCTTC ATCTCAGAAG
     8941 CCTCCTTTCC TTTGGTTGCT TCTTGCTCTC CCAAAGAGCA CAAGAACCGA TTATTTCTAG
     9001 ATACGCATCC     
//
