# Supplementary material for: Discovery of novel replication proteins for large plasmids in cyanobacteria and their potential applications in genetic engineering
Source: Front Microbiol. 2024 Feb 14;15:1311290. doi: 10.3389/fmicb.2024.1311290 (PMC10899382; doi:10.3389/fmicb.2024.1311290)
Supplement: Supplementary file 2 [file Presentation_1.zip › Supplementary Data_rev/SD9_p6090fusion-ST.ape]

LOCUS       p6090_ST_fusion         7017 bp    DNA        circular     18-AUG-2023
DEFINITION  .
ACCESSION   
VERSION     
SOURCE      .
  ORGANISM  .
COMMENT     
COMMENT     
COMMENT     ApEinfo:methylated:1
FEATURES             Location/Qualifiers
     misc_feature    3644..6939
                     /locus_tag="slr6090-slr6031 fusion"
                     /label="slr6090-slr6031 fusion"
                     /ApEinfo_label="slr6090-slr6031 fusion"
                     /ApEinfo_fwdcolor="#f7ffc7"
                     /ApEinfo_revcolor="green"
                     /ApEinfo_graphicformat="arrow_data {{0 0.5 0 1 2 0 0 -1 0
                     -0.5} {} 0} width 5 offset 0"
     misc_feature    complement(1466..2148)
                     /locus_tag="ColE origin"
                     /label="ColE origin"
                     /ApEinfo_label="ColE origin"
                     /ApEinfo_fwdcolor="#c8d8ff"
                     /ApEinfo_revcolor="#9ed0ff"
                     /ApEinfo_graphicformat="arrow_data {{0 1 2 0 0 -1} {} 0}
                     width 5 offset 0"
     misc_feature    3644..4575
                     /locus_tag="slr6031"
                     /label="slr6031"
                     /ApEinfo_label="slr6031"
                     /ApEinfo_fwdcolor="#28ff62"
                     /ApEinfo_revcolor="#02f503"
                     /ApEinfo_graphicformat="arrow_data {{0 0.5 0 1 2 0 0 -1 0
                     -0.5} {} 0} width 5 offset 0"
     misc_feature    155..1129
                     /locus_tag="SpecR"
                     /label="SpecR"
                     /ApEinfo_label="SpecR"
                     /ApEinfo_fwdcolor="#ff90f7"
                     /ApEinfo_revcolor="green"
                     /ApEinfo_graphicformat="arrow_data {{0 1 2 0 0 -1} {} 0}
                     width 5 offset 0"
     misc_feature    3165..3612
                     /locus_tag="slr6033"
                     /label="slr6033"
                     /ApEinfo_label="slr6033"
                     /ApEinfo_fwdcolor="#90ff52"
                     /ApEinfo_revcolor="green"
                     /ApEinfo_graphicformat="arrow_data {{0 0.5 0 1 2 0 0 -1 0
                     -0.5} {} 0} width 5 offset 0"
     misc_feature    48..154
                     /locus_tag="oriT"
                     /label="oriT"
                     /ApEinfo_label="oriT"
                     /ApEinfo_fwdcolor="cyan"
                     /ApEinfo_revcolor="green"
                     /ApEinfo_graphicformat="arrow_data {{0 1 2 0 0 -1} {} 0}
                     width 5 offset 0"
     misc_feature    2421..2837
                     /locus_tag="slr6034"
                     /label="slr6034"
                     /ApEinfo_label="slr6034"
                     /ApEinfo_fwdcolor="#adff47"
                     /ApEinfo_revcolor="green"
                     /ApEinfo_graphicformat="arrow_data {{0 0.5 0 1 2 0 0 -1 0
                     -0.5} {} 0} width 5 offset 0"
     misc_feature    complement(4576..6939)
                     /locus_tag="slr6090"
                     /label="slr6090"
                     /ApEinfo_label="slr6090"
                     /ApEinfo_fwdcolor="#8bfffb"
                     /ApEinfo_revcolor="#a4eaf4"
                     /ApEinfo_graphicformat="arrow_data {{0 1 2 0 0 -1} {} 0}
                     width 5 offset 0"
ORIGIN
        1 ccaggcatca aataaagacg tcaggtggca cttttcgggg aaatgtgGCC AGCCTCGCAG
       61 AGCAGGATTC CCGTTGAGCA CCGCCAGGTG CGAATAAGGG ACAGTGAAGA AGGAACACCC
      121 GCTCGCGGGT GGGCCTACTT CACCTATCCT GCCCcgcagc ggtggtaacg gcgcagtggc
      181 ggttttcatg gcttgttatg actgtttttt tggggtacag tctatgcctc gggcatccaa
      241 gcagcaagcg cgttacgccg tgggtcgatg tttgatgtta tggagcagca acgatgttac
      301 gcagcagggc agtcgcccta aaacaaagtt aaacatcatg agggaagcgg tgatcgccga
      361 agtatcgact caactatcag aggtagttgg cgtcatcgag cgccatctcg aaccgacgtt
      421 gctggccgta catttgtacg gctccgcagt ggatggcggc ctgaagccac acagtgatat
      481 tgatttgctg gttacggtga ccgtaaggct tgatgaaaca acgcggcgag ctttgatcaa
      541 cgaccttttg gaaacttcgg cttcccctgg agagagcgag attctccgcg ctgtagaagt
      601 caccattgtt gtgcacgacg acatcattcc gtggcgttat ccagctaagc gcgaactgca
      661 atttggagaa tggcagcgca atgacattct tgcaggtatc ttcgagccag ccacgatcga
      721 cattgatctg gctatcttgc tgacaaaagc aagagaacat agcgttgcct tggtaggtcc
      781 agcggcggag gaactctttg atccggttcc tgaacaggat ctatttgagg cgctaaatga
      841 aaccttaacg ctatggaact cgccgcccga ctgggctggc gatgagcgaa atgtagtgct
      901 tacgttgtcc cgcatttggt acagcgcagt aaccggcaaa atcgcgccga aggatgtcgc
      961 tgccgactgg gcaatggagc gcctgccggc ccagtatcag cccgtcatac ttgaagctag
     1021 acaggcttat cttggacaag aagaagatcg cttggcctcg cgcgcagatc agttggaaga
     1081 atttgtccac tacgtgaaag gcgagatcac caaggtagtc ggcaaataac aacatacgag
     1141 ccggaagcat aaagtgtaaa gcctggggtg cctaatgagt gagctaactc acattaattg
     1201 cgttgcgctc actgcccgct ttccagtcgg gaaacctgtc gtgccagctg cattaatgaa
     1261 tcggccaacg cgcggggaga ggcggtttgc gtattgggcg ctcttccgct tcctcgctca
     1321 ctgactcgct gcgctcggtc gttcggctgc ggcgagcggt atcagctcac tcaaaggcgg
     1381 taatacggtt atccacagaa tcaggggata acgcaggaaa gaacatgtga gcaaaaggcc
     1441 agcaaaaggc caggaaccgt aaaaaggccg cgttgctggc gtttttccat aggctccgcc
     1501 cccctgacga gcatcacaaa aatcgacgct caagtcagag gtggcgaaac ccgacaggac
     1561 tataaagata ccaggcgttt ccccctggaa gctccctcgt gcgctctcct gttccgaccc
     1621 tgccgcttac cggatacctg tccgcctttc tcccttcggg aagcgtggcg ctttctcaat
     1681 gctcacgctg taggtatctc agttcggtgt aggtcgttcg ctccaagctg ggctgtgtgc
     1741 acgaaccccc cgttcagccc gaccgctgcg ccttatccgg taactatcgt cttgagtcca
     1801 acccggtaag acacgactta tcgccactgg cagcagccac tggtaacagg attagcagag
     1861 cgaggtatgt aggcggtgct acagagttct tgaagtggtg gcctaactac ggctacacta
     1921 gaaggacagt atttggtatc tgcgctctgc tgaagccagt taccttcgga aaaagagttg
     1981 gtagctcttg atccggcaaa caaaccaccg ctggtagcgg tggttttttt gtttgcaagc
     2041 agcagattac gcgcagaaaa aaaggatctc aagaagatcc tttgatcttt tctacggggt
     2101 ctgacgctca gtggaacgaa aactcacgtt aagggatttt ggtcatgaga ttatcaaaaa
     2161 ggatcttcac ctagatcctt ttaaattaaa aatgaagttt taaatcaatc taaagtatat
     2221 atgagtaaac ttggtctgac agGGAAAAAA GAGATTTTTC TGATTTAGTT GAGGCCCTGC
     2281 TATCTGAATG GTTGAGTAAT CAATAAAGCA AGTACGCAAG TCAGTGGATA GTCACAATTG
     2341 AAAAACCTTG GCTTCAAAAG CTTCTACGCA AGTCAGCGAT TATTCGTCAA CTTGCATACG
     2401 CAACAGGGCA AGTTATTTTA CTAGGGGTTT GTGTTCAATC CACCAATCCG ACGTAAATCT
     2461 TGTGGGCCAA ATGACCAGGG CAATAATTCA GCCATTGATA GCGGCCCGGT GGGGGTCATA
     2521 ACTTGTAATT CCTTACCGCC ATGCTCCAAC AAAACCTGAC GACAGCGGCC ACAGGGAGCA
     2581 AGATAATTAT CCTGACTATC AACACAGACC ACTGCCAGTA AACGTCCCCC GCCAGTAGCT
     2641 ATCAAATGGG AAACCAAACC ACACTCGGCA CAAAGGGTTA AGCCATAGGA GGCATTTTCG
     2701 ACATTACAAC CAACAACAAT TCGCCCGTCA TCCACGAGTC CTGCCGCCCC CACTAAAAAA
     2761 TGAGAATAGG GGGCATAGGC ATTTTGTCGA ACCTCAATGG CAGATCGATG TAACTGCTCC
     2821 CAACAAATAT CAACCATTGG CAAAACCCCG AATTATCCGT TGGTGACTTT ACTGTACTTT
     2881 CTAGCTATCC AACAGTCTCA AAAAAATTAC CAGGGGTTTC GAGAATAAAA CGGATTCTTC
     2941 CAATGTAGTC AAAAAGCATT TATGGCAACT GACTAAACAT CCAAAAGTCC AAGTACGCAA
     3001 ATATTTGGTA ATTCGCATAC GCATCAGGCT ACAAACTCAA CTAGGTGAAA GTTCAGTTCA
     3061 TCCAACAAAG ATCAGGTAAC AGTCTCCAAA AATTACTAGG GGCTAATTAT GCAATCCACA
     3121 CCAGTCCATC GGAAGAGGCT AACCGATCGC CGTTGTGGGG TCAATTAGTC CGTTGCCTTG
     3181 CCAAGATATT GCAGAATGAG GATTACATCC ACTTTCTTTC TATCCCATTC CTGCACCATA
     3241 TCAAGCTTAT CCTTGGGAAT ATAGGCGGAG CGTTTAACCC GTTTCCCCTT CAGTTCAAGC
     3301 TCATAGTGAT AGTAGTACTG CTCATAGGAT TTCTTACCGG AGCGGGTCTG TTTTTCGCAA
     3361 TAGTACAGTC GGATATAACC ACTACCCTGA CCCCTAGATC GCCGGCGGCG TACTTCTGGT
     3421 AAGGGCCATC GAAGTTTTAT TTTCACCCTG GGGCCAGTGG TGCTGGAGGA TGGTGTGACA
     3481 GTCGGGGTCA ATTTCAACAA ACTGAGTTGT TTGTATTTTT CCTCTGGTTT GTTCTGCGGC
     3541 CAGGGTGAAT CCCCCACATC CGGCAAATAG GTCGAGGTGT TTAAGGGTTC CATGGCTAAA
     3601 ACTCCTTTTC ATATTGAGGT TTGCAGTTTA GTTAAAAAAC AAGTCAAACA GGGGCCGGGG
     3661 GACCAGTATC AAGGAAAGAC CAGAAAGTTG CCAGGATAGT AGAGCGTAAA CGCTGGGGCA
     3721 AAGTGGGTAA ATAGTCCTCG GCAAAGGATC GCCAACCGAC AATTTGGATA ATTTCCACCA
     3781 CTTCGGCGAT CGCCTCTGGG AGGTCAATTC CTAGTAAAGC CAAAATTTCC GGCGGCAGAT
     3841 CCTCCAGGTG GGAACCGAGC CTTATAGGGG GTTTATAAGA GGAACTTCCC AGTTCAGTTG
     3901 TATCCAGTAA TGTCTTGGTA ACTTTAGTGA GGGTAGCTCC AGCATTGGTC AACACATCGG
     3961 TCACATTGCG ACGACTGCAA CCCAGCTTTT CGGCAATGGC ACTGCCGGTG GTGAAGCCAG
     4021 AACGGATCGC CTCGACAATA TGCCAGCGGG CAATCTGGGA ACGATCGCCA GCGTGGGGGG
     4081 TAATTTCAAA ACCATGGAGA CAAACATAGT CCGCCCCAAA TTTCTTGACC CAACTTAGGT
     4141 CATGGATGGC ATTGTGCTGG GGGTCGCCGG TGACAATGAA ATGGGTAAAT TGCTGGCGGG
     4201 GGTAGCGGTT AGCCCGTTGA CGACCAAAGT TTTGCAGGAC TTCCCTTTGG GAGCGGCGGT
     4261 GGTAATGTTC CTCAAAATCT TCAATTTGTC CGCCAGTGGC CAGGAATTGG GCCTTGATGG
     4321 CCCCCAGGTT AGGCAGGGGT AAACCACAGG AGAGCATCTG GGGCTGACCC TCAAATTGAT
     4381 TACTACCCCG ACTATCCCGA TACCATTGCC CCTCCGCCAA TAGGGTTTCC AGTTGGGCCT
     4441 TGTAGGTGAG CACTGGCATG GGGCCATAGG CTTGGAATAA TGCGTCTTTG ACGGCGATCG
     4501 CCTTTTCCAT GGCCTTGTCA CTGGGTCGGG AGCTACCCCA CCCCGGCAAC ACAATTTGCA
     4561 CAACCTTGAG ATTCTCCGTT CCTTTTGCTC CAGTAGGGTG ATCAGTTCCC CTAGTAGGTC
     4621 TTGGTTGAGA TCTTTGACCT GGTTAAGCAC CTCAGCAGTG TCCAGGCCCA ACTTGGGAGC
     4681 ACCAGCCATT AACCTTTCCA GCAGAGATGC CATTTCATCG AGAATATCTT TCTGGGCATC
     4741 CGACAACTGG GAGTGGCGAC GGTGGTAGGC AATTTCCTGG TCTAGCTCCC CAATATTGGT
     4801 ATTGATGGTT TTGGTGGGTT GCTCCTCCGC CGGTTCATCC CAAATCACCA CAGTGAGTTG
     4861 ATTTTCCCCT TTAGCGGGAA TTTGGCTGGG GTGACAACGG ATAATTTGGT GTTGCAGGGC
     4921 TAAGCGTCGT TGCTGGCGGA ACATACCGGG GTCAGTGCCA CAGTAGTTAA AAGCTGGGCA
     4981 GGAGTGACAA ATGGGATTAT GTTTACCGCC CTGGTGGGGG TTATAGCCCT TTTCCGCTAC
     5041 TTGGTTAAAT TGCTTGGAAC GAATACAGTT AGCCGCTTCC TCTAGCTCCC CATGGGGAAA
     5101 ATATCGGTCT CCATGGCGGG TGGGCATGGC TTGAATGGCG GTTAAAGCTT CCACCGTGGG
     5161 TTGACGGTAG GAATGGGAAA TCAGATAAAT CTTGATTTCC TGCTCTGGAT GCAATGTTTC
     5221 CAGTCGATGT GCCAGGACCT TCGCCAGGGG GACAATGGCA TGGGACTTAC CATCCCCAGT
     5281 CCAGGAAGCA TCGAGAACGT AGCGATTTTT TTCCAGTTGT TTAATTAGGG CATCAACCCG
     5341 GTCGCCGGTG AATAGCTCCC CTGCAATCAC AGGAGCACCA AAGCCCTGGG GTTTAATCCG
     5401 TTTGACCTGT TTGCTAACCC AATCCTTGAA CTCTGCAACG GTGGACTGTA GCCCAGGTAC
     5461 ATCGGCAAAG GCTTCCTCCG GGGAAACCAG TTGGATGGCG GCGATCTGCT CCGGGCTGAT
     5521 TTCGTCAATG TCCCCCACCG ATTTGTCGTG GCCCTGGCCC CAATCGGCCA CATCTACTAG
     5581 GTAACCCTGG GACTCTATAG CTTTTAGGGT TTTTGTATAA AATCCCATCA CCGAAGAATT
     5641 CTTTTCCATC CCTGCATCAG GGATTAAGCA GAACCTAAAT GGACTAGAGA ATTTCCTCGA
     5701 GTGCGACGGG GGTAAGGTAT CCGACAGCTC CGTCGGGGTA GGCTCTTTTG TTCCAAAGCT
     5761 CGACGGCGTA CTCCACTCCT TTAATAGTTT CTTGCTTTCC GTGAAGATAG TCCCAATCTT
     5821 TTGCCCATTC ATGGTGGGAA ACAAACAGAC ACCAAGAATC TTGAAAGCAA ACTGGGCTGA
     5881 TATTTGTACT GGAAATGAGT ACTCCGTCTG CGTATCCTTT GTAGTTTGCC CAGTCAAAAA
     5941 AGTCGCAAAG CTCATCATAG TGCTTTGCCA TACACTGGAA AGCTTTAAAT ACTCGTTCTT
     6001 CGTAAGTTTG CATAATTGCT CTTTGACATA ATCCTCAATT TGTTTTAATC GGGCTGGATA
     6061 ACGTTTGATT GTAGTCATTC CCGCCGCCCC CTCAAACCCA ACTACGGGAA AGTTCAATCT
     6121 CTGAGCGGCG GACGGAGCTT TGTACTCAGG TCCTTCACAA ATGCCGATAT GGGTAAAGTC
     6181 TGTCCAGTTC TCGGGGAAAA ATATCCCAAA GGGAGTGCCC CCATCTTCTA GGTTGGGCTT
     6241 GAGCCCACGA TTAGCACTAG ATATGGCTGA GTATTTTCGG TTGAGGTCGA GGGGGACATT
     6301 TAGTCGGAGA TTGGTTAGGT ATCCTCCAAT GCCGGGAATA GCAATTAGAA TCCCATCGGC
     6361 TGGGTTGTTT AACCCGCTGC CATAGCGATT GACCCCAGGC AAGTTTACAT GGGCTGTATG
     6421 GCTCAATTTC TGCCACTTTT TCACGCTACG ACATCGGGCA ATAACCTCTG GTAATATCCC
     6481 GCGGCCTTCT AGATAGGAGC GATCTTCATC AGTCAAAGTC AACTGGTCAA GGATGGCTTT
     6541 ATAGCCCCTA TCCCGTTGCT CTGGGCTGAG ACATTTTTCT CGGCTTTGCC GTTCAATTTC
     6601 CTGATTTCTG GTTTCCCTCT CCTCCTTCCT TTTTTCCCAG GCTTGTCGGT CAAAATCACC
     6661 ATCCTTGCGG GGGTAATGAA CACCCCAAAG TCCATTCTCA CTGGGTTTGA CGTAGCGATG
     6721 ATCGGGATGA CCATCTCCGT CGGGGAAAGT CATGCACAGC ACCCCACCAT CGGCTATGGT
     6781 GCGGCAATTG CCATTGGTTT TAGCGCAGAC TGGGCAAGGA TTGTGGCGGC TGGTGGGTTG
     6841 TAATTTGTTC TCCCCAAAGC TGGAATGGTT CGGGTTATTG ACTAGGAGGG GGGAGAATGC
     6901 GCTAGAATAG GACCCGTGTG AAGTTTTATA ATGCTTCATC TCAGAAGCCT CCTTTCCTTT
     6961 GGTTGCTTCT TGCTCTCCCA AAGAGCACAA GAACCGATTA TTTCTAGATA CGCATCC
//
